# Supplementary material for: Senolytic effects of a modified Gingerenone A
Source: NPJ Aging. 2025 May 30;11(1):45. doi: 10.1038/s41514-025-00230-3 (PMC12125167; doi:10.1038/s41514-025-00230-3)
Supplement: Supplementary file 2 — Supplemental Table 4 [file 41514_2025_230_MOESM2_ESM.xlsx]

## Sheet: Table S4
Table S4.	Wilcoxon tests performed to compare group pairs, as follows: (i) pairwise comparison of time points, performed separately for each treatment group (paired test); (ii) pairwise comparison of treatment groups, performed separately for each time point (unpaired test); and (iii) pairwise comparison of treatment group changes, performed separately for each pair of time points (unpaired test).
Means and pairwise Wilcoxon comparisons. Treatment groups are labeled v, g, m. Time points are labeled T0, T1 and T2.
Columns B-J: mean of each treatment group / time point combination.
Columns K-AB: pairwise comparison of time points, performed separately for each treatment group.
Columns AC-AT: pairwise comparison of treatment groups, performed separately for each time point.
Columns AU-BL: pairwise comparison of treatment group changes, performed separately for each pair of time points.
Metabolite	vT0_mean	gT0_mean	mT0_mean	vT1_mean	gT1_mean	mT1_mean	vT2_mean	gT2_mean	mT2_mean	vT1-vT0_mean	vT1-vT0_pval	vT2-vT0_mean	vT2-vT0_pval	vT2-vT1_mean	vT2-vT1_pval	gT1-gT0_mean	gT1-gT0_pval	gT2-gT0_mean	gT2-gT0_pval	gT2-gT1_mean	gT2-gT1_pval	mT1-mT0_mean	mT1-mT0_pval	mT2-mT0_mean	mT2-mT0_pval	mT2-mT1_mean	mT2-mT1_pval	gT0-vT0_mean	gT0-vT0_pval	mT0-vT0_mean	mT0-vT0_pval	mT0-gT0_mean	mT0-gT0_pval	gT1-vT1_mean	gT1-vT1_pval	mT1-vT1_mean	mT1-vT1_pval	mT1-gT1_mean	mT1-gT1_pval	gT2-vT2_mean	gT2-vT2_pval	mT2-vT2_mean	mT2-vT2_pval	mT2-gT2_mean	mT2-gT2_pval	gT1T0-vT1T0_mean	gT1T0-vT1T0_pval	mT1T0-vT1T0_mean	mT1T0-vT1T0_pval
1-Met-His	4.21333	3.524	4.20143	5.60083	5.148	6.04286	5.58333	6.036	5.57714	1.3875	0.000488281	1.37	0.012207	-0.0175	0.893904	1.624	0.0371094	2.512	0.00195312	0.888	0.625	1.84143	0.00524902	1.37571	0.0134277	-0.465714	0.357544	-0.689333	0.137802	-0.0119048	0.857112	0.677429	0.177969	-0.452833	0.22239	0.442024	0.425236	0.894857	0.154081	0.452667	0.92287	-0.00619048	0.93959	-0.458857	0.931394	0.2365	0.674397	0.453929	0.251953
3-IAA	0.617583	0.73	0.644714	1.32208	1.7565	1.73564	2.02133	2.0914	2.53907	0.7045	0.000976563	1.40375	0.000488281	0.69925	0.0454469	1.0265	0.0195312	1.3614	0.00195312	0.3349	0.695312	1.09093	0.000244141	1.89436	0.00012207	0.803429	0.135254	0.112417	0.892517	0.027131	0.809801	-0.0852857	0.928116	0.434417	0.122911	0.41356	0.0759322	-0.0208571	1	0.0700667	0.456151	0.517738	0.297233	0.447671	0.666477	0.322	0.538659	0.386429	0.0672657
3-IPA	3.06583	3.03	3.24143	4.2925	4.85	5.03929	3.89667	4.751	4.47071	1.22667	0.0424805	0.830833	0.17627	-0.395833	0.50488	1.82	0.0273438	1.721	0.00976562	-0.099	1	1.79786	0.00402832	1.22929	0.0202637	-0.568571	0.357544	-0.0358333	0.947412	0.175595	0.704507	0.211429	0.625096	0.5575	0.574941	0.746786	0.105133	0.189286	0.379568	0.854333	0.180194	0.574048	0.402547	-0.280286	0.508007	0.593333	0.771303	0.57119	0.251953
3-Met-His	2.60167	2.368	2.75643	3.03333	3.462	3.90643	4.00167	3.298	3.74643	0.431667	0.0209961	1.4	0.000488281	0.968333	0.230024	1.094	0.0273438	0.93	0.0644531	-0.164	0.695312	1.15	0.0166016	0.99	0.0174961	-0.16	0.625732	-0.233667	0.0930896	0.154762	0.536885	0.388429	0.212499	0.428667	0.306625	0.873095	0.0395485	0.444429	0.363992	-0.703667	0.417582	-0.255238	0.899475	0.448429	0.412254	0.662333	0.159327	0.718333	0.00911418
5-AVA	0.521083	0.4808	0.892286	2.33725	1.0711	3.24243	2.27492	1.6486	0.784	1.81617	0.00927734	1.75383	0.0522461	-0.0623333	0.755658	0.5903	0.0488281	1.1678	0.00585938	0.5775	0.275391	2.35014	0.067627	-0.108286	0.42627	-2.45843	0.118896	-0.0402833	0.974236	0.371202	0.82009	0.411486	0.931394	-1.26615	0.159327	0.905179	0.78101	2.17133	0.311924	-0.626317	0.771303	-1.49092	0.395985	-0.8646	0.577948	-1.22587	0.254303	0.533976	0.494013
AABA	3.97333	3.715	3.70929	4.5975	4.825	5.08714	5.6325	5.618	4.78071	0.624167	0.169646	1.65917	0.0161133	1.035	0.142368	1.11	0.0195312	1.903	0.0107756	0.793	0.695312	1.37786	0.0107422	1.07143	0.00524902	-0.306429	0.760864	-0.258333	0.276469	-0.264048	0.315792	-0.00571429	0.977098	0.2275	1	0.489643	0.462387	0.262143	0.311924	-0.0145	0.843147	-0.851786	0.172732	-0.837286	0.429047	0.485833	0.488595	0.75369	0.279923
AconAcid	5.49417	9.61	12.7029	3.00917	4.44	9.50714	7.11917	7.191	6.50643	-2.485	0.000488281	1.625	0.109863	4.11	0.00509932	-5.17	0.160156	-2.419	0.232422	2.751	0.00390625	-3.19571	0.0905762	-6.19643	0.267578	-3.00071	0.625732	4.11583	0.87176	7.20869	0.979479	3.09286	0.747364	1.43083	0.0121739	6.49798	2.00876e-05	5.06714	0.00915477	0.0718333	0.817433	-0.612738	0.71877	-0.684571	0.577948	-2.685	0.496507	-0.710714	0.000185966
ADMA	1.06708	1.3143	1.37629	1.04758	1.2084	1.57914	1.31208	1.3718	1.08979	-0.0195	0.791016	0.245	0.339355	0.2645	0.563318	-0.1059	1	0.0575	0.769531	0.1634	0.769531	0.202857	0.0253294	-0.2865	0.135254	-0.489357	0.42627	0.247217	0.509532	0.309202	0.341249	0.0619857	0.0376064	0.160817	0.974236	0.53156	0.175903	0.370743	0.311924	0.0597167	0.674397	-0.222298	0.667254	-0.282014	0.253329	-0.0864	0.92287	0.222357	0.0406894
Ala	538	587.5	511.571	566.833	628	689.143	837.5	925.5	740.786	28.8333	0.266113	299.5	0.000976563	270.667	0.0144833	40.5	0.28419	338	0.0195312	297.5	0.130859	177.571	0.000244141	229.214	0.000366211	51.6429	0.357544	49.5	0.276469	-26.4286	0.55412	-75.9286	0.172086	61.1667	0.322492	122.31	0.105133	61.1429	0.66048	88	0.869029	-96.7143	0.395985	-184.714	0.403111	11.6667	0.346279	148.738	0.0526434
alpha-AAA	7.83667	7.031	8.01357	7.30917	6.94	9.89286	13.7125	11.269	11.4971	-0.5275	0.569336	5.87583	0.000976563	6.40333	0.00669228	-0.091	0.769531	4.238	0.00195312	4.329	0.0195312	1.87929	0.00671387	3.48357	0.0012207	1.60429	0.067627	-0.805667	0.538659	0.176905	0.625046	0.982571	0.253433	-0.369167	0.771303	2.58369	0.0179625	2.95286	0.00591175	-2.4435	0.380972	-2.21536	0.251953	0.228143	0.796094	0.4365	0.92287	2.40679	0.0107665
Anserine	1.96917	1.76	1.95857	1.72342	1.8302	3.16286	1.72017	1.4346	1.8025	-0.24575	0.909668	-0.249	0.569336	-0.00325	0.755658	0.0702	0.322266	-0.3254	0.220972	-0.3956	0.232422	1.20429	0.0352783	-0.156071	0.463135	-1.36036	0.0579834	-0.209167	0.771303	-0.0105952	0.6617	0.198571	0.538234	0.106783	0.771303	1.43944	0.00747184	1.33266	0.0349962	-0.285567	0.22763	0.0823333	0.859616	0.3679	0.471586	0.31595	0.496507	1.45004	0.0406894
Arg	243.75	228.6	231.071	246.083	257.9	259.143	257.167	285.3	266.857	2.33333	0.72398	13.4167	0.432413	11.0833	0.689084	29.3	0.798731	56.7	0.160156	27.4	0.695312	28.0714	0.362331	35.7857	0.390991	7.71429	0.615344	-15.15	0.306489	-12.6786	0.26855	2.47143	0.883542	11.8167	0.722343	13.0595	0.667254	1.24286	0.796094	28.1333	0.741564	9.69048	0.75754	-18.4429	0.725231	26.9667	0.817433	25.7381	0.315626
Asn	75.2083	89.18	72.55	68.0417	92.57	83.8	91.5167	117.52	87.2071	-7.16667	0.0639648	16.3083	0.380371	23.475	0.168167	3.39	0.492188	28.34	0.232422	24.95	0.431641	11.25	0.0961151	14.6571	0.295776	3.40714	0.625732	13.9717	0.821204	-2.65833	0.189511	-16.63	0.172086	24.5283	0.0168995	15.7583	0.303543	-8.77	0.436617	26.0033	0.674397	-4.30952	0.462387	-30.3129	0.403111	10.5567	0.107202	18.4167	0.0355979
Asp	38.5333	46.21	39.7571	30.1333	30.66	43.3	50.6583	50.66	43.8643	-8.4	0.08426	12.125	0.203613	20.525	0.068353	-15.55	0.0371094	4.45	0.625	20	0.0273438	3.54286	0.625732	4.10714	0.615431	0.564286	0.760864	7.67667	0.306625	1.22381	0.624987	-6.45286	0.348619	0.526667	0.538659	13.1667	0.00747184	12.64	0.0185453	0.00166667	0.627738	-6.79405	1	-6.79571	0.284681	-7.15	0.496507	11.9429	0.0849271
BABA	0.132667	0.1306	0.130286	0.120083	0.153	0.152643	0.151417	0.2203	0.197143	-0.0125833	0.209251	0.01875	0.455953	0.0313333	0.0454469	0.0224	0.556641	0.0897	0.00195312	0.0673	0.232422	0.0223571	0.167149	0.0668571	0.0012207	0.0445	0.0479348	-0.00206667	0.291285	-0.00238095	0.77715	-0.000314286	0.577783	0.0329167	0.0930896	0.0325595	0.130844	-0.000357143	1	0.0688833	0.146767	0.0457262	0.0476021	-0.0231571	0.906754	0.0349833	0.202967	0.0349405	0.189587
beta-Ala	3.28917	3.815	3.67857	3.305	2.741	4.55357	4.05167	4.548	4.41286	0.0158333	0.677246	0.7625	0.0522461	0.746667	0.100001	-1.074	0.00976562	0.733	0.160156	1.807	0.00390625	0.875	0.0579834	0.734286	0.241211	-0.140714	0.826049	0.525833	0.22763	0.389405	0.455711	-0.136429	0.500618	-0.564	0.129158	1.24857	0.00804361	1.81257	0.00255422	0.496333	0.488595	0.36119	0.680621	-0.135143	0.708831	-1.08983	0.02058	0.859167	0.014847
Betaine	57.7167	62.28	54.3429	57.4917	70.91	67.0429	72.8583	86.77	76.0643	-0.225	1	15.1417	0.0424805	15.3667	0.0112782	8.63	0.193359	24.49	0.130859	15.86	0.556641	12.7	0.0418701	21.7214	0.00231934	9.02143	0.193726	4.56333	0.821204	-3.37381	0.738092	-7.93714	0.39576	13.4183	0.0804211	9.55119	0.157018	-3.86714	0.429148	13.9117	0.210141	3.20595	0.526711	-10.7057	0.508007	8.855	0.159327	12.925	0.0756907
C0	35.75	35.3	37.4286	36.825	34.5	38.4357	54.8417	57.64	55.3786	1.075	0.569336	19.0917	0.00244141	18.0167	0.00509932	-0.8	0.375	22.34	0.00195312	23.14	0.00976562	1.00714	0.541626	17.95	0.000244141	16.9429	0.00012207	-0.45	1	1.67857	0.471399	2.12857	0.363992	-2.325	0.254303	1.61071	0.487081	3.93571	0.151231	2.79833	0.821204	0.536905	0.78101	-2.26143	0.666477	-1.875	0.346279	-0.0678571	0.836968
C16	0.0906667	0.094	0.0712143	0.1625	0.1866	0.230286	0.24	0.2604	0.267	0.0718333	0.0209961	0.149333	0.000488281	0.0775	0.00385729	0.0926	0.0273438	0.1664	0.00195312	0.0738	0.00195312	0.159071	0.00136293	0.195786	0.000244141	0.0367143	0.177007	0.00333333	0.911643	-0.0194524	0.585557	-0.0227857	0.553156	0.0241	0.428664	0.0677857	0.000467464	0.0436857	0.0127682	0.0204	0.409547	0.027	0.402547	0.0066	1	0.0207667	0.552773	0.0872381	0.0145434
C18:1	0.100567	0.12032	0.100843	0.164	0.1902	0.235714	0.170417	0.1908	0.199571	0.0634333	0.00382235	0.06985	0.00244141	0.00641667	0.721844	0.06988	0.00976562	0.07048	0.0143693	0.0006	0.878403	0.134871	0.00012207	0.0987286	0.00170898	-0.0361429	0.220785	0.0197533	0.947113	0.00027619	1	-0.0194771	0.596442	0.0262	0.198262	0.0717143	0.000902678	0.0455143	0.177875	0.0203833	0.306215	0.0291548	0.341249	0.00877143	0.953277	0.00644667	0.973684	0.0714381	0.0758821
C18:2	0.039	0.04536	0.0520857	0.0594167	0.0717	0.0847143	0.0823333	0.0986	0.0912857	0.0204167	0.0309195	0.0433333	0.00417803	0.0229167	0.00509932	0.02634	0.0195312	0.05324	0.00195312	0.0269	0.0142662	0.0326286	0.000366211	0.0392	0.00305176	0.00657143	0.463135	0.00636	0.543163	0.0130857	0.378794	0.00672571	0.976583	0.0122833	0.0989738	0.0252976	0.00184957	0.0130143	0.0463086	0.0162667	0.155937	0.00895238	0.395743	-0.00731429	0.538587	0.00592333	0.575049	0.0122119	0.471323
C2	13.2917	13.09	13.25	10.9917	13.78	15.7821	27.0667	31.17	28.2214	-2.3	0.00368857	13.775	0.000488281	16.075	0.00385729	0.69	0.574814	18.08	0.00195312	17.39	0.00195312	2.53214	0.00471866	14.9714	0.00012207	12.4393	0.00012207	-0.201667	0.791799	-0.0416667	0.737789	0.16	0.814778	2.78833	0.0160657	4.79048	0.000565012	2.00214	0.0496151	4.10333	0.291285	1.15476	0.797012	-2.94857	0.371155	2.99	0.0249163	4.83214	0.000126836
C3	0.4835	0.491	0.443429	0.692917	0.6205	0.817786	2.09042	2.156	1.89786	0.209417	0.000976563	1.60692	0.000488281	1.3975	0.00385729	0.1295	0.105469	1.665	0.00195312	1.5355	0.00195312	0.374357	0.000244141	1.45443	0.00012207	1.08007	0.000244141	0.0075	0.92287	-0.0400714	0.494013	-0.0475714	0.436617	-0.0724167	0.538659	0.124869	0.55412	0.197286	0.241362	0.0655833	0.974236	-0.19256	0.354375	-0.258143	0.412152	-0.0799167	0.140237	0.16494	0.347446
C4	0.83775	0.7557	0.72	0.660333	0.7077	0.820429	4.16408	4.17	3.59071	-0.177417	0.012207	3.32633	0.000976563	3.50375	0.00385729	-0.048	0.769531	3.4143	0.00195312	3.4623	0.00195312	0.100429	0.0686119	2.87071	0.00012207	2.77029	0.00012207	-0.08205	0.456151	-0.11775	0.175903	-0.0357	0.625096	0.0473667	0.674397	0.160095	0.0672657	0.112729	0.25905	0.00591667	0.869029	-0.573369	0.462387	-0.579286	0.291686	0.129417	0.140237	0.277845	0.0014226
C5	0.108667	0.1472	0.118286	0.1275	0.1433	0.168714	0.365583	0.4027	0.355143	0.0188333	0.469727	0.256917	0.000488281	0.238083	0.00385729	-0.0039	0.921875	0.2555	0.00588927	0.2594	0.00195312	0.0504286	0.102555	0.236857	0.00109394	0.186429	0.00012207	0.0385333	0.408219	0.00961905	0.795048	-0.0289143	0.498839	0.0158	0.947397	0.0412143	0.044716	0.0254143	0.159661	0.0371167	0.722343	-0.0104405	0.595155	-0.0475571	0.291791	-0.0227333	0.771303	0.0315952	0.341249
C5:1	0.0634167	0.03016	0.0532857	0.0677833	0.07388	0.0573571	0.09095	0.09018	0.0713286	0.00436667	0.791016	0.0275333	0.62207	0.0231667	0.563318	0.04372	0.0243902	0.06002	0.0839844	0.0163	0.695312	0.00407143	0.951538	0.0180429	0.583008	0.0139714	0.609983	-0.0332567	0.0121984	-0.010131	0.487006	0.0231257	0.0127682	0.00609667	0.712476	-0.0104262	0.581296	-0.0165229	0.25704	-0.00077	0.737529	-0.0196214	0.507978	-0.0188514	0.416717	0.0393533	0.140237	-0.000295238	0.757581
CA	0.779833	8.6459	2.92364	1.2395	10.1028	7.473	2.06192	12.0549	4.6305	0.459667	0.733398	1.28208	0.151367	0.822417	0.168167	1.4569	0.477197	3.409	0.0644531	1.9521	0.769531	4.54936	0.118896	1.70686	0.118896	-2.8425	0.267578	7.86607	0.817433	2.14381	0.60695	-5.72226	0.976639	8.8633	0.122911	6.2335	0.211556	-2.6298	0.584845	9.99298	0.538659	2.56858	0.526711	-7.4244	0.284681	0.997233	0.722343	4.08969	0.32836
CE 14:0	3.80417	3.582	4.10286	3.74	4.14	5.51	6.0975	6.714	5.49071	-0.0641667	0.850098	2.29333	0.0209961	2.3575	0.0184661	0.558	0.261883	3.132	0.00976562	2.574	0.0136719	1.40714	0.00854492	1.38786	0.0418701	-0.0192857	0.714844	-0.222167	1	0.29869	0.279923	0.520857	0.154081	0.4	0.380972	1.77	0.00250225	1.37	0.0358066	0.6165	0.488595	-0.606786	1	-1.22329	0.340738	0.622167	0.373243	1.47131	0.00768133
CE 14:1	0.11	0.0707	0.105571	0.0496833	0.0608	0.0624714	0.101917	0.0986	0.0866429	-0.0603167	0.00683594	-0.00808333	0.469727	0.0522333	0.0184661	-0.0099	0.556641	0.0279	0.193359	0.0378	0.0273438	-0.0431	0.00835783	-0.0189286	0.295776	0.0241714	0.067627	-0.0393	0.0930896	-0.00442857	0.742446	0.0348714	0.0375649	0.0111167	0.291012	0.0127881	0.256761	0.00167143	0.597805	-0.00331667	0.973684	-0.0152738	0.5889	-0.0119571	0.538499	0.0504167	0.0591359	0.0172167	0.857112
CE 15:0	1.81033	1.5428	1.98771	1.86117	1.8398	2.91171	3.47167	3.776	2.865	0.0508333	0.789574	1.66133	0.00927734	1.6105	0.0184661	0.297	0.556641	2.2332	0.0143693	1.9362	0.00976562	0.924	0.067627	0.877286	0.0170284	-0.0467143	0.501587	-0.267533	0.467628	0.177381	0.45548	0.444914	0.217731	-0.0213667	0.842972	1.05055	0.00464976	1.07191	0.0323536	0.304333	0.180194	-0.606667	0.958972	-0.911	0.0464513	0.246167	0.791913	0.873167	0.122759
CE 16:0	32.5667	32.1	37.5571	36.5333	41.74	57.6857	56.375	61.97	48.2286	3.96667	0.129395	23.8083	0.0424805	19.8417	0.0828084	9.64	0.160156	29.87	0.00976562	20.23	0.0195312	20.1286	0.00402832	10.6714	0.067627	-9.45714	0.118896	-0.466667	0.821204	4.99048	0.0463539	5.45714	0.135064	5.20667	0.346279	21.1524	0.00204003	15.9457	0.0358066	5.595	0.282934	-8.14643	0.78101	-13.7414	0.191532	5.67333	0.771303	16.1619	0.0569884
CE 16:1	42.325	42.89	45.3643	31.5917	36.53	54.0429	71.9417	78.59	65.9143	-10.7333	0.012207	29.6167	0.0639648	40.35	0.00509932	-6.36	0.232422	35.7	0.0273438	42.06	0.00195312	8.67857	0.193726	20.55	0.00524902	11.8714	0.0479348	0.565	0.921168	3.03929	0.462387	2.47429	0.584845	4.93833	0.448151	22.4512	0.00185626	17.5129	0.0305875	6.64833	0.456151	-6.02738	0.979843	-12.6757	0.403111	4.37333	0.87176	19.4119	0.00768133
CE 17:1	1.4055	1.4579	1.73857	1.76417	1.841	2.80071	4.27083	4.311	3.30286	0.358667	0.109863	2.86533	0.000488281	2.50667	0.00871926	0.3831	0.492188	2.8531	0.00195312	2.47	0.00390625	1.06214	0.00231934	1.56429	0.00109394	0.502143	0.209174	0.0524	0.766615	0.333071	0.12899	0.280671	0.403111	0.0768333	0.821204	1.03655	0.0039664	0.959714	0.0220155	0.0401667	0.282934	-0.967976	0.816931	-1.00814	0.10727	0.0244333	0.821204	0.703476	0.0849271
CE 18:0	2.40017	2.4052	2.66286	3.73833	4.373	5.48929	5.58667	6.054	4.60571	1.33817	0.0144833	3.1865	0.00341797	1.84833	0.230024	1.9678	0.00976562	3.6488	0.00195312	1.681	0.0644531	2.82643	0.000244141	1.94286	0.00109394	-0.883571	0.193726	0.00503333	0.973684	0.26269	0.5889	0.257657	0.681765	0.634667	0.62083	1.75095	0.0201601	1.11629	0.229899	0.467333	0.22763	-0.980952	0.836968	-1.44829	0.0737038	0.629633	0.87176	1.48826	0.0672657
CE 18:1	76.8	67.76	76.2571	118.775	133.56	176.071	180.558	197	148.586	41.975	0.00678035	103.758	0.000488281	61.7833	0.230024	65.8	0.00195312	129.24	0.00195312	63.44	0.0644531	99.8143	0.00012207	72.3286	0.00012207	-27.4857	0.267578	-9.04	0.417582	-0.542857	0.979843	8.49714	0.172086	14.785	0.674397	57.2964	0.0135387	42.5114	0.120577	16.4417	0.137691	-31.9726	0.595155	-48.4143	0.120577	23.825	0.530929	57.8393	0.0287909
CE 18:2	581.5	591.5	662.5	611.833	663.6	928.214	931.667	1021.2	834.929	30.3333	0.677246	350.167	0.0161133	319.833	0.0366713	72.1	0.556641	429.7	0.0136719	357.6	0.0273438	265.714	0.00854492	172.429	0.0245361	-93.2857	0.42627	10	0.59774	81	0.0220436	71	0.412254	51.7667	0.538659	316.381	0.00305435	264.614	0.0260453	89.5333	0.496507	-96.7381	0.859616	-186.271	0.284681	41.7667	0.821204	235.381	0.0396161
CE 18:3	24.75	23.99	26.8786	25.0833	25.14	36.6143	37.1333	39.07	33.0571	0.333333	0.969727	12.3833	0.0424805	12.05	0.0559297	1.15	0.625	15.08	0.0273438	13.93	0.0273438	9.73571	0.00170898	6.17857	0.0515887	-3.55714	0.140048	-0.76	0.821204	2.12857	0.149751	2.88857	0.311924	0.0566667	0.791856	11.531	0.00309656	11.4743	0.00913962	1.93667	0.722343	-4.07619	0.704507	-6.01286	0.379672	0.816667	0.843147	9.40238	0.0135387
CE 20:3	20.7083	18.297	21.2571	17.375	19.41	29.1357	26.7583	27.44	25.45	-3.33333	0.233398	6.05	0.582775	9.38333	0.0559297	1.113	0.845703	9.143	0.0644531	8.03	0.193359	7.87857	0.0107422	4.19286	0.0786441	-3.68571	0.357544	-2.41133	0.843103	0.54881	0.630785	2.96014	0.464117	2.035	0.627738	11.7607	0.00547055	9.72571	0.0325045	0.681667	0.582414	-1.30833	0.979476	-1.99	0.54577	4.44633	0.380972	11.2119	0.00911418
CE 20:4	691.917	620.8	720.5	757.833	765.1	982.929	835.25	840.1	748.643	65.9167	0.203613	143.333	0.255158	77.4167	0.755658	144.3	0.0839844	219.3	0.0923889	75	0.625	262.429	0.00170898	28.1429	0.674987	-234.286	0.0012207	-71.1167	0.722343	28.5833	0.667254	99.7	0.68183	7.26667	1	225.095	0.0463539	217.829	0.0559111	4.85	0.771303	-86.6071	0.494013	-91.4571	0.796094	78.3833	0.496507	196.512	0.064032
CE 20:5	35.6583	34.1	39.8286	31.7083	33.44	57.6857	58.8167	53.7	53.1143	-3.95	0.203613	23.1583	0.00488281	27.1083	0.00669228	-0.66	1	19.6	0.0829311	20.26	0.0322008	17.8571	0.00524902	13.2857	0.00854492	-4.57143	0.583008	-1.55833	0.817433	4.17024	0.16477	5.72857	0.625096	1.73167	0.87176	25.9774	0.0010883	24.2457	0.00374291	-5.11667	0.346279	-5.70238	0.494013	-0.585714	0.54577	3.29	0.538659	21.8071	0.00305435
CE 22:2	0.1968	0.13406	0.183329	0.0928167	0.174	0.1475	0.129633	0.1249	0.0817286	-0.103983	0.0161133	-0.0671667	0.0922852	0.0368167	0.308063	0.03994	0.232422	-0.00916	0.492188	-0.0491	0.232422	-0.0358286	0.357544	-0.1016	0.00166169	-0.0657714	0.00854492	-0.06274	0.113431	-0.0134714	0.938482	0.0492686	0.265808	0.0811833	0.0269633	0.0546833	0.0676268	-0.0265	0.412254	-0.00473333	0.692214	-0.0479048	0.0994362	-0.0431714	0.0607433	0.143923	0.00895699	0.0681548	0.231155
CE 22:5	4.4525	4.402	4.77929	4.3475	5.118	6.50571	7.6625	8.048	6.51357	-0.105	0.893904	3.21	0.00927734	3.315	0.0112782	0.716	0.556641	3.646	0.00976562	2.93	0.0644531	1.72643	0.0107422	1.73429	0.00671387	0.00785714	0.951538	-0.0505	0.87176	0.326786	0.462387	0.377286	0.906754	0.7705	0.417582	2.15821	0.0107665	1.38771	0.101032	0.3855	0.895053	-1.14893	0.56045	-1.53443	0.508007	0.821	0.582414	1.83143	0.0406894
CE 22:6	230.333	200.86	237.643	180.083	179.72	245.286	221.833	214	209.214	-50.25	0.00533759	-8.5	0.423828	41.75	0.229794	-21.14	0.193359	13.14	0.845703	34.28	0.375	7.64286	0.92496	-28.4286	0.131809	-36.0714	0.0201629	-29.4733	0.869029	7.30952	0.589091	36.7829	0.54577	-0.363333	0.92119	65.2024	0.0155424	65.5657	0.0358066	-7.83333	0.355802	-12.619	0.704507	-4.78571	0.666477	29.11	0.488595	57.8929	0.0167518
Cer d18:1/16:0	0.232167	0.2088	0.204857	0.275	0.3272	0.3185	0.34725	0.3401	0.3075	0.0428333	0.0522461	0.115083	0.00341797	0.07225	0.068353	0.1184	0.00195312	0.1313	0.00976562	0.0129	0.921875	0.113643	0.00012207	0.102643	0.000854492	-0.011	0.509693	-0.0233667	0.248267	-0.0273095	0.129121	-0.00394286	0.681765	0.0522	0.146653	0.0435	0.0348985	-0.0087	0.814778	-0.00715	0.59774	-0.03975	0.297233	-0.0326	0.708831	0.0755667	0.180194	0.0708095	0.0206159
Cer d18:1/18:0	0.0623833	0.04842	0.0449857	0.08525	0.0957	0.0992857	0.093	0.0875	0.09	0.0228667	0.00856445	0.0306167	0.0149836	0.00775	0.624664	0.04728	0.0165345	0.03908	0.0195312	-0.0082	0.443994	0.0543	0.000610352	0.0450143	0.00170898	-0.00928571	0.300171	-0.0139633	0.355122	-0.0173976	0.093697	-0.00343429	0.791193	0.01045	0.668128	0.0140357	0.216965	0.00358571	0.976639	-0.0055	0.552661	-0.003	0.777187	0.0025	0.929996	0.0244133	0.248401	0.0314333	0.0269364
Cer d18:1/20:0	0.172833	0.1493	0.166786	0.149667	0.1484	0.173071	0.165833	0.1566	0.168429	-0.0231667	0.197326	-0.007	0.423828	0.0161667	0.266402	-0.0009	0.492188	0.0073	0.769531	0.0082	1	0.00628571	0.729827	0.00164286	0.951538	-0.00464286	1	-0.0235333	0.552773	-0.00604762	0.297233	0.0174857	0.814778	-0.00126667	0.791913	0.0234048	0.149751	0.0246714	0.135234	-0.00923333	0.22239	0.00259524	0.777224	0.0118286	0.54577	0.0222667	0.202967	0.0294524	0.159796
Cer d18:1/20:0-OH	0.474117	0.63076	0.266529	0.726333	0.8594	0.750043	1.10408	1.0867	1.002	0.252217	0.0771484	0.629967	0.000976563	0.37775	0.0366713	0.22864	0.00585938	0.45594	0.00976562	0.2273	0.105469	0.483514	0.00166169	0.735471	0.00012207	0.251957	0.0202637	0.156643	0.219898	-0.207588	0.161007	-0.364231	0.0062408	0.133067	0.254303	0.0237095	0.979843	-0.109357	0.212499	-0.0173833	0.974236	-0.102083	0.857064	-0.0847	0.976639	-0.0235767	0.87176	0.231298	0.193151
Cer d18:1/22:0	0.9035	0.802	0.927214	0.729833	0.7688	0.952357	0.831833	0.7687	0.843857	-0.173667	0.0161133	-0.0716667	0.151367	0.102	0.142171	-0.0332	0.625	-0.0333	0.921875	-0.0001	0.845703	0.0251429	0.760864	-0.0833571	0.267578	-0.1085	0.102555	-0.1015	0.59774	0.0237143	0.757581	0.125214	0.436617	0.0389667	0.741564	0.222524	0.014847	0.183557	0.0302372	-0.0631333	0.159327	0.0120238	0.958965	0.0751571	0.39576	0.140467	0.346279	0.19881	0.0355979
Cer d18:1/23:0	0.331	0.3715	0.400429	0.294083	0.3997	0.390143	0.49125	0.5128	0.421786	-0.0369167	0.0596408	0.16025	0.00488281	0.197167	0.00669228	0.0282	0.477197	0.1413	0.130859	0.1131	0.160156	-0.0102857	0.241211	0.0213571	0.625732	0.0316429	0.501587	0.0405	0.322492	0.0694286	0.00261739	0.0289286	0.464117	0.105617	0.0599229	0.0960595	0.0372101	-0.00955714	0.792082	0.02155	0.92287	-0.0694643	0.374396	-0.0910143	0.371155	0.0651167	0.947412	0.026631	0.78101
Cer d18:1/24:0	0.5705	0.5696	0.640786	0.50375	0.6116	0.639	0.803833	0.7482	0.642143	-0.06675	0.17627	0.233333	0.00341797	0.300083	0.00669228	0.042	0.492188	0.1786	0.160156	0.1366	0.232422	-0.00178571	0.541626	0.00135714	1	0.00314286	0.801684	-0.0009	0.947412	0.0702857	0.164843	0.0711857	0.265808	0.10785	0.282934	0.13525	0.0287636	0.0274	0.319428	-0.0556333	0.456151	-0.16169	0.0536339	-0.106057	0.519333	0.10875	0.771303	0.0649643	0.471399
Cer d18:1/24:1	1.35817	1.1774	1.22871	1.45667	1.47	1.88786	1.85583	1.758	1.74643	0.0985	0.169646	0.497667	0.0149836	0.399167	0.0559297	0.2926	0.0143059	0.5806	0.0371094	0.288	0.322266	0.659143	0.00136293	0.517714	0.000854492	-0.141429	0.357544	-0.180767	0.121041	-0.129452	0.180828	0.0513143	0.769503	0.0133333	0.667952	0.43119	0.00335956	0.417857	0.00725148	-0.0978333	0.488595	-0.109405	0.75746	-0.0115714	0.660411	0.1941	0.306078	0.560643	0.00108615
Cer d18:2/16:0	0.05545	0.04964	0.0458	0.0394167	0.0402	0.0512857	0.0525833	0.0475	0.0607143	-0.0160333	0.0268555	-0.00286667	0.666017	0.0131667	0.023308	-0.00944	0.0663691	-0.00214	0.625	0.0073	0.921875	0.00548571	0.441628	0.0149143	0.0554728	0.00942857	0.167149	-0.00581	0.448022	-0.00965	0.327283	-0.00384	0.860138	0.000783333	0.691052	0.011869	0.0567338	0.0110857	0.0691335	-0.00508333	0.408751	0.00813095	0.206684	0.0132143	0.0607994	0.00659333	0.276469	0.021519	0.0252353
Cer d18:2/22:0	0.1525	0.128	0.1525	0.1355	0.128	0.173429	0.158833	0.1392	0.162929	-0.017	0.233398	0.00633333	0.937449	0.0233333	0.285765	-5.55112e-18	0.878403	0.0112	0.625	0.0112	0.769531	0.0209286	0.118896	0.0104286	0.541626	-0.0105	0.625732	-0.0245	0.39107	0	0.897598	0.0245	0.291371	-0.0075	0.817433	0.0379286	0.0447891	0.0454286	0.0206738	-0.0196333	0.121041	0.00409524	1	0.0237286	0.122267	0.017	0.496507	0.0379286	0.0849271
Cer d18:2/23:0	0.0295167	0.02554	0.0290286	0.0267	0.0327	0.0278857	0.042	0.03874	0.0374857	-0.00281667	0.677246	0.0124833	0.0596408	0.0153	0.00507749	0.00716	0.375	0.0132	0.192518	0.00604	0.259974	-0.00114286	0.903198	0.00845714	0.346254	0.0096	0.08426	-0.00397667	0.864232	-0.000488095	0.673967	0.00348857	1	0.006	0.209884	0.00118571	0.836803	-0.00481429	0.378841	-0.00326	0.574616	-0.00451429	0.680466	-0.00125429	0.976613	0.00997667	0.552773	0.00167381	1
Cer d18:2/24:0	0.076	0.0674	0.0813571	0.0584167	0.0705	0.0825	0.0986667	0.0877	0.0832857	-0.0175833	0.0161133	0.0226667	0.109863	0.04025	0.0112782	0.0031	0.878403	0.0203	0.058024	0.0172	0.192518	0.00114286	0.924886	0.00192857	0.903198	0.000785714	0.951538	-0.0086	0.390936	0.00535714	0.553781	0.0139571	0.0403369	0.0120833	0.0989738	0.0240833	0.00155167	0.012	0.177402	-0.0109667	0.346279	-0.015381	0.180902	-0.00441429	0.747311	0.0206833	0.0863684	0.0187262	0.0504437
Cer d18:2/24:1	0.13175	0.1192	0.126643	0.127333	0.1121	0.147857	0.154833	0.1454	0.158286	-0.00441667	0.609983	0.0230833	0.266402	0.0275	0.306556	-0.0071	0.625	0.0262	0.375	0.0333	0.0972011	0.0212143	0.135254	0.0316429	0.0905762	0.0104286	0.193726	-0.01255	0.291012	-0.00510714	0.471247	0.00744286	0.639403	-0.0152333	0.137246	0.0205238	0.0715368	0.0357571	0.00309377	-0.00943333	0.509532	0.00345238	0.897616	0.0128857	0.446339	-0.00268333	0.644205	0.025631	0.116644
CerP d18:1/16:0	0.50025	0.5679	0.543429	0.45775	0.57	0.551214	0.66075	0.7023	0.594286	-0.0425	0.197326	0.1605	0.0209961	0.203	0.00871926	0.0021	0.232422	0.1344	0.160156	0.1323	0.130859	0.00778571	0.714844	0.0508571	0.193726	0.0430714	0.330417	0.06765	0.107202	0.0431786	0.280005	-0.0244714	0.584845	0.11225	0.313618	0.0934643	0.0678148	-0.0187857	0.39576	0.04155	0.947412	-0.0664643	0.236732	-0.108014	0.25905	0.0446	0.59774	0.0502857	0.280005
Choline	46.1083	44.46	43.5643	66.8083	63.32	81.15	53.4083	53.64	54.8286	20.7	0.000488281	7.3	0.0639648	-13.4	0.0233764	18.86	0.0165345	9.18	0.0189812	-9.68	0.431641	37.5857	0.00012207	11.2643	0.00854492	-26.3214	0.000366211	-1.64833	0.468131	-2.54405	0.273981	-0.895714	0.708831	-3.48833	0.0358279	14.3417	0.014847	17.83	0.00306742	0.231667	0.766615	1.42024	0.699627	1.18857	0.977098	-1.84	0.202967	16.8857	0.0206159
Cit	87.0417	90.8	91.0071	92.9583	107.75	117.643	111.283	107.2	110.45	5.91667	0.233398	24.2417	0.0268555	18.325	0.102918	16.95	0.0644531	16.4	0.0839844	-0.55	0.921875	26.6357	0.0012207	19.4429	0.0174961	-7.19286	0.625732	3.75833	0.722343	3.96548	0.796978	0.207143	0.837585	14.7917	0.380972	24.6845	0.0167331	9.89286	0.234983	-4.08333	0.741493	-0.833333	0.958965	3.25	0.584845	11.0333	0.456151	20.719	0.175903
Creatinine	8.133	11.5658	15.2816	6.55667	8.117	14.7407	8.14667	8.615	8.82857	-1.57633	0.151367	0.0136667	0.969727	1.59	0.068353	-3.4488	0.375	-2.9508	0.275391	0.498	0.492188	-0.540857	0.0166016	-6.453	0.193726	-5.91214	0.135254	3.4328	0.466996	7.14857	0.718586	3.71577	0.5369	1.56033	0.0442538	8.18405	0.000751385	6.62371	0.0840387	0.468333	1	0.681905	0.315792	0.213571	0.747364	-1.87247	0.0804211	1.03548	0.00204003
Cys	28.25	28.64	31.1	29.3917	36.28	38.4929	48.6583	52.71	51.9	1.14167	0.569336	20.4083	0.000976563	19.2667	0.00385729	7.64	0.0839844	24.07	0.00195312	16.43	0.0663691	7.39286	0.295776	20.8	0.000854492	13.4071	0.0237896	0.39	0.973692	2.85	0.117926	2.46	0.0788523	6.88833	0.0516882	9.10119	0.12899	2.21286	0.814778	4.05167	0.817433	3.24167	0.699627	-0.81	0.840751	6.49833	0.166025	6.25119	0.462387
Cystine	3.87583	3.228	4.07929	1.50033	1.867	1.71293	2.76833	2.866	2.71286	-2.3755	0.000488281	-1.1075	0.0268555	1.268	0.00385729	-1.361	0.00585938	-0.362	0.375	0.999	0.0371094	-2.36636	0.00109394	-1.36643	0.00170898	0.999929	0.00170898	-0.647833	0.107202	0.203452	0.859616	0.851286	0.172086	0.366667	0.235141	0.212595	0.257739	-0.154071	0.906754	0.0976667	0.947412	-0.0554762	0.897668	-0.153143	0.837585	1.0145	0.0591359	0.00914286	0.816931
DCA	0.596667	1.0095	0.653857	0.555433	1.0321	1.04957	1.057	2.0408	1.17386	-0.0412333	0.62207	0.460333	0.791016	0.501567	0.168167	0.0226	0.625	1.0313	0.00390625	1.0087	0.00390625	0.395714	0.067627	0.52	0.067627	0.124286	1	0.412833	0.627738	0.0571905	0.595155	-0.355643	0.708831	0.476667	0.276469	0.494138	0.487379	0.0174714	0.752095	0.9838	0.0804211	0.116857	0.859616	-0.866943	0.0643292	0.0638333	0.346279	0.436948	0.117926
DG 14:0_18:2	0.690667	0.3404	0.633929	0.556667	0.6161	0.510571	0.997417	1.0242	0.783071	-0.134	0.50488	0.30675	0.339355	0.44075	0.100001	0.2757	0.123534	0.6838	0.00585938	0.4081	0.193359	-0.123357	0.366986	0.149143	0.390991	0.2725	0.0916805	-0.350267	0.0446399	-0.0567381	0.641369	0.293529	0.051746	0.0594333	0.839386	-0.0460952	0.732802	-0.105529	0.573325	0.0267833	0.538659	-0.214345	0.623917	-0.241129	0.304453	0.4097	0.113431	0.0106429	0.85704
DG 16:0_16:1	0.407183	0.46526	0.426329	0.169533	0.0909	0.143729	0.275683	0.22172	0.285929	-0.23765	0.0233764	-0.1315	0.0639648	0.10615	0.126279	-0.37436	0.00390625	-0.24354	0.0371094	0.13082	0.0488281	-0.2826	0.00524902	-0.1404	0.0202637	0.1422	0.00305176	0.0580767	0.97367	0.0191452	0.897616	-0.0389314	1	-0.0786333	0.289813	-0.0258048	0.717098	0.0528286	0.182171	-0.0539633	0.573965	0.0102452	1	0.0642086	0.463923	-0.13671	0.496507	-0.04495	0.979843
DG 16:0_18:1	3.53167	3.1289	3.4	2.28167	2.146	2.23246	3.13333	2.744	3.085	-1.25	0.00927734	-0.398333	0.339355	0.851667	0.0454469	-0.9829	0.0488281	-0.3849	0.322266	0.598	0.160156	-1.16754	0.00305176	-0.315	0.193726	0.852543	0.00285795	-0.402767	0.496507	-0.131667	1	0.2711	0.792126	-0.135667	0.597636	-0.0492095	0.643315	0.0864571	0.284681	-0.389333	0.202967	-0.0483333	0.742446	0.341	0.0484037	0.2671	0.538659	0.0824571	0.595155
DG 16:0_18:2	4.0625	2.959	3.69857	2.40583	2.2334	2.26357	3.61583	3.278	3.495	-1.65667	0.000976563	-0.446667	0.233398	1.21	0.00385729	-0.7256	0.0488281	0.319	0.695312	1.0446	0.0371094	-1.435	0.000854492	-0.203571	0.541626	1.23143	0.000610352	-1.1035	0.0249163	-0.363929	0.236732	0.739571	0.108344	-0.172433	0.468131	-0.142262	0.536955	0.0301714	0.618613	-0.337833	0.409679	-0.120833	0.78101	0.217	0.577948	0.931067	0.0503243	0.221667	0.56045
DG 16:1_18:2	1.07925	1.0337	1.09643	0.661167	0.6372	0.644214	1.1715	1.2446	1.37293	-0.418083	0.00341797	0.09225	0.469727	0.510333	0.00385729	-0.3965	0.0136719	0.2109	0.232422	0.6074	0.00195312	-0.452214	0.0012207	0.2765	0.0202637	0.728714	0.00012207	-0.04555	0.771303	0.0171786	0.918025	0.0627286	0.83755	-0.0239667	1	-0.0169524	0.667254	0.00701429	0.953297	0.0731	0.92287	0.201429	0.180977	0.128329	0.333868	0.0215833	1	-0.034131	0.742446
DG 17:0_18:1	0.840583	0.783	0.824357	0.869833	1.05	1.163	1.2715	1.3832	1.32343	0.02925	0.518555	0.430917	0.00669228	0.401667	0.0184661	0.267	0.232422	0.6002	0.00585938	0.3332	0.105469	0.338643	0.00231934	0.499071	0.00012207	0.160429	0.0412768	-0.0575833	0.409547	-0.0162262	0.738092	0.0413571	0.976639	0.180167	0.821204	0.293167	0.0371777	0.113	0.0737038	0.1117	0.644205	0.0519286	0.36782	-0.0597714	0.883567	0.23775	0.722343	0.309393	0.0595956
DG 18:1_18:1	3.65	2.7171	3.16143	2.25083	2.1886	2.28429	3.19	2.808	3.485	-1.39917	0.000976563	-0.46	0.129395	0.939167	0.0184661	-0.5285	0.0644531	0.0909	0.695312	0.6194	0.130859	-0.877143	0.0107422	0.323571	0.390991	1.20071	0.000244141	-0.9329	0.159327	-0.488571	0.462387	0.444329	0.311924	-0.0622333	0.973692	0.0334524	0.8169	0.0956857	0.953287	-0.382	0.674397	0.295	0.462387	0.677	0.0643292	0.870667	0.0425704	0.522024	0.321727
DG 18:1_18:2	9.3425	7.574	8.74071	8.41583	7.442	7.82357	11.6317	10.934	12.0164	-0.926667	0.129395	2.28917	0.00927734	3.21583	0.00385729	-0.132	0.375	3.36	0.00195312	3.492	0.00976562	-0.917143	0.176901	3.27571	0.00170898	4.19286	0.000366211	-1.7685	0.0801476	-0.601786	0.367656	1.16671	0.412254	-0.973833	0.282934	-0.592262	0.494013	0.381571	0.666477	-0.697667	0.448151	0.384762	0.75754	1.08243	0.212499	0.794667	0.313618	0.00952381	0.777224
DG 18:1_18:3	0.627667	0.4268	0.521786	0.406083	0.3003	0.328286	0.527	0.4484	0.496214	-0.221583	0.000488281	-0.100667	0.17627	0.120917	0.0233764	-0.1265	0.232422	0.0216	0.556641	0.1481	0.0273438	-0.1935	0.00402832	-0.0255714	0.583008	0.167929	0.00285795	-0.200867	0.0358279	-0.105881	0.193151	0.0949857	0.291791	-0.105783	0.106108	-0.0777976	0.157089	0.0279857	0.428141	-0.0786	0.166025	-0.0307857	0.704507	0.0478143	0.241259	0.0950833	0.582414	0.0280833	0.494013
DG 18:1_20:3	0.102883	0.08858	0.0887	0.0955167	0.08278	0.0898143	0.148883	0.1331	0.1525	-0.00736667	0.733398	0.046	0.0233764	0.0533667	0.0233764	-0.0058	0.722049	0.04452	0.160156	0.05032	0.0488281	0.00111429	1	0.0638	0.00170898	0.0626857	0.00170898	-0.0143033	0.466743	-0.0141833	0.718262	0.00012	1	-0.0127367	0.765064	-0.00570238	0.604655	0.00703429	1	-0.0157833	0.113329	0.00361667	0.738006	0.0194	0.0789174	0.00156667	0.716783	0.00848095	0.857112
DG 18:2_18:2	11.8225	8.148	9.61857	8.70417	6.741	6.90643	10.9225	9.437	9.99214	-3.11833	0.000488281	-0.9	0.233398	2.21833	0.0829604	-1.407	0.322266	1.289	0.375	2.696	0.130859	-2.71214	0.00671387	0.373571	0.807739	3.08571	0.0107422	-3.6745	0.0249163	-2.20393	0.0406894	1.47057	0.234983	-1.96317	0.0503243	-1.79774	0.0463539	0.165429	0.931394	-1.4855	0.202967	-0.930357	0.354375	0.555143	0.577948	1.71133	0.254303	0.40619	0.899475
DG 18:2_18:3	0.811167	0.4912	0.641643	0.7345	0.6112	0.602571	0.8405	0.7548	0.804571	-0.0766667	0.677246	0.0293333	0.909668	0.106	0.230024	0.12	0.275391	0.2636	0.105469	0.1436	0.275391	-0.0390714	0.501587	0.162929	0.193726	0.202	0.0418701	-0.319967	0.0599229	-0.169524	0.180977	0.150443	0.303395	-0.1233	0.322355	-0.131929	0.226695	-0.00862857	0.703376	-0.0857	0.62083	-0.0359286	0.979843	0.0497714	0.618613	0.196667	0.22763	0.0375952	0.87735
FA 18:0	348.033	363.12	287.914	374.333	407.4	373.786	322.833	312	329.786	26.3	1	-25.2	0.423828	-51.5	0.0454469	44.28	0.193359	-51.12	0.105469	-95.4	0.00588927	85.8714	0.583008	41.8714	0.593527	-44	0.0418701	15.0867	0.741211	-60.119	0.223742	-75.2057	0.33165	33.0667	0.165905	-0.547619	0.738092	-33.6143	0.0956428	-10.8333	0.92287	6.95238	0.395743	17.7857	0.265704	17.98	0.346279	59.5714	0.211556
FA 18:1	349.75	390.3	342.786	499.917	652.5	630.571	266.5	249.6	272.786	150.167	0.000976563	-83.25	0.0185577	-233.417	0.00669228	262.2	0.00390625	-140.7	0.0488281	-402.9	0.00195312	287.786	0.0012207	-70	0.0905762	-357.786	0.00012207	40.55	0.552773	-6.96429	0.979843	-47.5143	0.54577	152.583	0.0168995	130.655	0.175903	-21.9286	0.218734	-16.9	0.766615	6.28571	0.60695	23.1857	0.305402	112.033	0.146767	137.619	0.402547
FA 18:2	106.583	111.75	124.214	76.4877	112.57	106.021	57.5618	58.4784	83.7857	-30.0957	0.17627	-49.0215	0.0209961	-18.9258	0.755658	0.82	1	-53.2716	0.0644531	-54.0916	0.0488281	-18.1929	0.625732	-40.4286	0.067627	-22.2357	0.241211	5.16667	0.771303	17.631	0.226616	12.4643	0.725288	36.0823	0.146767	29.5338	0.16477	-6.54857	0.837585	0.916567	0.868919	26.2239	0.106	25.3073	0.15132	30.9157	0.417582	11.9028	0.630785
FA 20:1	6.67393	8.307	5.39889	1.3033	2.70532	0.7078	1.74878	2.91416	3.45227	-5.37063	0.00509932	-4.92515	0.00509932	0.445483	0.759766	-5.60168	0.00195312	-5.39284	0.00390625	0.20884	0.722283	-4.69109	0.00535526	-1.94661	0.234811	2.74447	0.0174961	1.63307	0.306489	-1.27505	0.484829	-2.90811	0.0833647	1.40202	0.128487	-0.5955	0.680147	-1.99752	0.0241082	1.16538	0.304016	1.70349	0.336663	0.538111	0.860258	-0.231047	0.92287	0.679548	0.816838
FA 20:4n-6 (AA)	20.1617	28.55	23.4557	63.9917	55.4	57.6857	50.875	40.66	43.7929	43.83	0.000488281	30.7133	0.000488281	-13.1167	0.350529	26.85	0.0195312	12.11	0.0136719	-14.74	0.0371094	34.23	0.00012207	20.3371	0.000366211	-13.8929	0.0107422	8.38833	0.391204	3.29405	0.367738	-5.09429	0.953287	-8.59167	0.722343	-6.30595	0.71877	2.28571	0.639403	-10.215	0.140237	-7.08214	0.164843	3.13286	0.291791	-16.98	0.417582	-9.6	0.374396
FA 22:6n-3 (DHA)	22.6667	21.79	20.4357	48.425	43.07	46.9571	41.2333	34.99	44.35	25.7583	0.00244141	18.5667	0.00244141	-7.19167	0.398305	21.28	0.00390625	13.2	0.058024	-8.08	0.275391	26.5214	0.00012207	23.9143	0.00012207	-2.60714	0.951538	-0.876667	0.722343	-2.23095	0.630785	-1.35429	0.840751	-5.355	0.821204	-1.46786	0.836968	3.88714	0.639403	-6.24333	0.202967	3.11667	0.630785	9.36	0.0694365	-4.47833	0.538659	0.763095	0.680672
GABA	0.520417	0.7511	0.539571	0.466	0.5526	0.924643	0.58175	0.9741	0.720571	-0.0544167	0.569336	0.0613333	0.129395	0.11575	0.119722	-0.1985	0.275391	0.223	0.193359	0.4215	0.0839844	0.385071	0.0134277	0.181	0.0107422	-0.204071	0.541626	0.230683	0.552773	0.0191548	0.462387	-0.211529	0.371155	0.0866	0.722343	0.458643	0.0173346	0.372043	0.0643292	0.39235	0.417582	0.138821	0.402547	-0.253529	0.708831	-0.144083	0.313618	0.439488	0.0269764
Gln	801.167	960.9	853.286	728.75	877.4	930.929	1071.33	1127.7	1039.64	-72.4167	0.0522461	270.167	0.0161133	342.583	0.00871926	-83.5	0.322266	166.8	0.105469	250.3	0.0371094	77.6429	0.241211	186.357	0.0166016	108.714	0.102555	159.733	0.140237	52.119	0.877266	-107.614	0.333553	148.65	0.106108	202.179	0.0108828	53.5286	0.584845	56.3667	0.456151	-31.6905	0.738049	-88.0571	0.379672	-11.0833	0.92287	150.06	0.0595956
Glu	74.3	80.31	71.9	76	85.33	125.057	115.008	128.54	112.471	1.7	0.423828	40.7083	0.129395	39.0083	0.0454469	5.02	0.0839844	48.23	0.0644531	43.21	0.232422	53.1571	0.00170898	40.5714	0.0202637	-12.5857	0.442046	6.01	0.716706	-2.4	0.859616	-8.41	0.584845	9.33	0.538659	49.0571	0.00240415	39.7271	0.0220155	13.5317	0.821204	-2.5369	0.958972	-16.0686	0.796094	3.32	1	51.4571	0.00644729
Gly	341.583	365.2	334.143	375.667	378.7	362.857	385	451.7	368.429	34.0833	0.146552	43.4167	0.129395	9.33333	1	13.5	0.845703	86.5	0.130859	73	0.130859	28.7143	0.241211	34.2857	0.362568	5.57143	0.875261	23.6167	0.372838	-7.44048	0.938471	-31.0571	0.212499	3.03333	0.582414	-12.8095	0.595155	-15.8429	0.977098	66.7	0.322492	-16.5714	0.431892	-83.2714	0.101032	-20.5833	0.530929	-5.36905	0.979479
HArg	0.453917	0.4287	0.456	0.411583	0.3908	0.435857	0.48275	0.5369	0.520429	-0.0423333	0.518555	0.0288333	0.563318	0.0711667	0.306556	-0.0379	0.232422	0.1082	0.0526332	0.1461	0.0488281	-0.0201429	0.357544	0.0644286	0.118896	0.0845714	0.104004	-0.0252167	0.346279	0.00208333	0.899475	0.0273	0.311924	-0.0207833	0.667863	0.0242738	0.571412	0.0450571	0.291791	0.05415	0.741564	0.0376786	0.82009	-0.0164714	0.625096	0.00443333	0.722343	0.0221905	0.56045
HCys	3.30083	3.628	3.83714	3.20083	3.488	3.53929	4.175	3.991	3.66857	-0.1	0.791016	0.874167	0.0639648	0.974167	0.0682166	-0.14	0.492188	0.363	0.275391	0.503	0.375	-0.297857	0.855225	-0.168571	0.325806	0.129286	0.501587	0.327167	0.66804	0.53631	0.247079	0.209143	0.681765	0.287167	0.456151	0.338452	0.625046	0.0512857	0.906734	-0.184	0.722343	-0.506429	0.321727	-0.322429	0.577866	-0.04	0.313618	-0.197857	0.78101
Hex2Cer d18:1/16:0	0.10025	0.0757	0.0911429	0.10875	0.1089	0.124429	0.145083	0.1368	0.129857	0.0085	0.423828	0.0448333	0.00341797	0.0363333	0.0144833	0.0332	0.0273438	0.0611	0.00588927	0.0279	0.275391	0.0332857	0.0479348	0.0387143	0.00305176	0.00542857	0.777511	-0.02455	0.00618187	-0.00910714	0.327864	0.0154429	0.151142	0.00015	0.973677	0.0156786	0.246756	0.0155286	0.333763	-0.00828333	0.691966	-0.0152262	0.171775	-0.00694286	0.518421	0.0247	0.107202	0.0247857	0.257739
Hex2Cer d18:1/18:0	0.0570833	0.03784	0.0412429	0.05215	0.05912	0.0740143	0.0920833	0.07644	0.0788857	-0.00493333	0.722283	0.035	0.0639648	0.0399333	0.0184661	0.02128	0.307749	0.0386	0.0969077	0.01732	0.307749	0.0327714	0.0279692	0.0376429	0.0309841	0.00487143	0.6698	-0.0192433	0.349218	-0.0158405	0.357287	0.00340286	0.719095	0.00697	1	0.0218643	0.245133	0.0148943	0.168352	-0.0156433	0.467879	-0.0131976	0.425157	0.00244571	0.860168	0.0262133	0.137357	0.0377048	0.0347741
Hex2Cer d18:1/22:0	0.0594167	0.0709	0.0766429	0.0724167	0.0617	0.0933571	0.086	0.0896	0.0876429	0.013	0.307449	0.0265833	0.075224	0.0135833	0.266402	-0.0092	0.431641	0.0187	0.275391	0.0279	0.105469	0.0167143	0.073523	0.011	0.267578	-0.00571429	0.550826	0.0114833	0.666887	0.0172262	0.340919	0.00574286	0.597485	-0.0107167	0.235009	0.0209405	0.019208	0.0316571	0.00306742	0.0036	0.843059	0.00164286	0.87735	-0.00195714	0.54577	-0.0222	0.198389	0.00371429	0.699627
Hex2Cer d18:1/24:1	0.0641667	0.0545	0.0535	0.0588333	0.0619	0.0745714	0.0770833	0.075	0.0725	-0.00533333	0.151367	0.0129167	0.398305	0.01825	0.197326	0.0074	0.232422	0.0205	0.0488281	0.0131	0.635586	0.0210714	0.000244141	0.019	0.0120159	-0.00207143	0.529368	-0.00966667	0.121041	-0.0106667	0.056649	-0.001	0.769405	0.00306667	0.390533	0.0157381	0.00219537	0.0126714	0.0605187	-0.00208333	0.921145	-0.00458333	1	-0.0025	0.792038	0.0127333	0.0804211	0.0264048	4.03823e-05
Hex3Cer d18:1/26:1	0.0398667	0.03612	0.0393571	0.0425	0.0415	0.0526429	0.05675	0.0543	0.0544286	0.00263333	0.918813	0.0168833	0.119722	0.01425	0.197326	0.00538	0.47681	0.01818	0.0839844	0.0128	0.193359	0.0132857	0.0201015	0.0150714	0.00387171	0.00178571	0.637684	-0.00374667	0.220949	-0.000509524	0.256188	0.00323714	0.638158	-0.001	1	0.0101429	0.149542	0.0111429	0.0463086	-0.00245	0.467628	-0.00232143	0.69948	0.000128571	0.666477	0.00274667	0.791626	0.0106524	0.0944866
Hex-Cer d18:1/16:0	1.46442	1.3163	1.28186	1.62917	1.9014	2.02857	2.225	2.153	1.93357	0.16475	0.0682166	0.760583	0.0025165	0.595833	0.0559297	0.5851	0.0413589	0.8367	0.0136719	0.2516	0.625	0.746714	0.000244141	0.651714	0.00305176	-0.095	0.6698	-0.148117	0.262041	-0.18256	0.105074	-0.0344429	0.953267	0.272233	0.62083	0.399405	0.0348985	0.127171	0.197388	-0.072	0.468131	-0.291429	0.381827	-0.219429	0.625096	0.42035	0.574941	0.581964	0.00938002
Hex-Cer d18:1/18:0	0.442333	0.3805	0.449071	0.421833	0.4527	0.513214	0.461	0.4549	0.432786	-0.0205	0.380371	0.0186667	0.753592	0.0391667	0.449804	0.0722	0.232422	0.0744	0.431641	0.0022	0.769531	0.0641429	0.0258063	-0.0162857	0.660268	-0.0804286	0.0494385	-0.0618333	0.176217	0.0067381	0.836913	0.0685714	0.0950153	0.0308667	0.291285	0.091381	0.00448016	0.0605143	0.113809	-0.0061	0.261906	-0.0282143	0.526711	-0.0221143	0.88588	0.0927	0.107202	0.0846429	0.0310434
Hex-Cer d18:1/18:1	0.0588333	0.0712	0.0570714	0.111917	0.1008	0.132857	0.135	0.1259	0.117214	0.0530833	0.00507749	0.0761667	0.00960515	0.0230833	0.893904	0.0296	0.28419	0.0547	0.0371094	0.0251	0.343253	0.0757857	0.00209232	0.0601429	0.0107422	-0.0156429	0.267578	0.0123667	0.561588	-0.0017619	0.935263	-0.0141286	0.451964	-0.0111167	0.716399	0.0209405	0.486932	0.0320571	0.06877	-0.0091	0.582414	-0.0177857	1	-0.00868571	0.883592	-0.0234833	0.488595	0.0227024	0.246998
Hex-Cer d18:1/20:0	0.84525	0.6578	0.728214	0.64925	0.7237	0.933214	0.650167	0.6166	0.682357	-0.196	0.00509932	-0.195083	0.0161133	0.000916667	0.893852	0.0659	0.492188	-0.0412	0.769531	-0.1071	0.160156	0.205	0.0107422	-0.0458571	0.346254	-0.250857	0.000244141	-0.18745	0.210141	-0.117036	0.268632	0.0704143	1	0.07445	0.254303	0.283964	0.00165319	0.209514	0.00590846	-0.0335667	0.254303	0.0321905	0.667254	0.0657571	0.371155	0.2619	0.0168995	0.401	0.000244158
Hex-Cer d18:1/22:0	5.02417	4.509	5.405	4.18667	4.477	5.58857	4.82583	4.517	4.67786	-0.8375	0.109863	-0.198333	0.677246	0.639167	0.185144	-0.032	0.556641	0.008	1	0.04	1	0.183571	0.903198	-0.727143	0.118896	-0.910714	0.0237896	-0.515167	0.791913	0.380833	0.251953	0.896	0.363888	0.290333	0.456151	1.4019	0.00538596	1.11157	0.137503	-0.308833	0.140237	-0.147976	0.704507	0.160857	0.436617	0.8055	0.380972	1.02107	0.0849271
Hex-Cer d18:1/23:0	0.89625	0.9902	1.07921	0.764583	1.1068	1.127	1.29658	1.4312	1.1405	-0.131667	0.0341797	0.400333	0.0639648	0.532	0.00669228	0.1166	0.556641	0.441	0.0488281	0.3244	0.0972011	0.0477857	0.92496	0.0612857	0.625732	0.0135	0.760864	0.09395	0.346279	0.182964	0.014847	0.0890143	0.508007	0.342217	0.0591359	0.362417	0.00448016	0.0202	0.708831	0.134617	0.552773	-0.156083	0.471399	-0.2907	0.265808	0.248267	0.771303	0.179452	0.526711
Hex-Cer d18:1/24:0	0.66175	0.6362	0.681714	0.5705	0.7394	0.728	0.88025	0.8399	0.694143	-0.09125	0.0639648	0.2185	0.0771484	0.30975	0.0112782	0.1032	0.492188	0.2037	0.160156	0.1005	0.375	0.0462857	0.6698	0.0124286	1	-0.0338571	0.855225	-0.02555	0.627738	0.0199643	0.82009	0.0455143	0.625096	0.1689	0.346279	0.1575	0.0678148	-0.0114	0.446339	-0.04035	0.282934	-0.186107	0.106	-0.145757	0.371155	0.19445	0.538659	0.137536	0.106
Hex-Cer d18:1/24:1	7.43	6.807	7.07	8.5775	9.047	11.5086	11.1667	10.623	10.1879	1.1475	0.00927734	3.73667	0.00341797	2.58917	0.100001	2.24	0.00585938	3.816	0.0195312	1.576	0.431641	4.43857	0.00012207	3.11786	0.00170898	-1.32071	0.153076	-0.623	0.456151	-0.36	0.402547	0.263	0.931394	0.4695	0.456151	2.93107	0.000849892	2.46157	0.0305875	-0.543667	0.582414	-0.97881	0.667254	-0.435143	0.977098	1.0925	0.722343	3.29107	0.00644729
Hex-Cer d18:2/16:0	0.01275	0.00732	0.0113571	0.0150667	0.01646	0.0194286	0.0235833	0.01956	0.0195429	0.00231667	0.332251	0.0108333	0.00588927	0.00851667	0.00507749	0.00914	0.0413072	0.01224	0.0177172	0.0031	0.722283	0.00807143	0.0143299	0.00818571	0.00250684	0.000114286	0.924941	-0.00543	0.194473	-0.00139286	0.39517	0.00403714	0.312255	0.00139333	0.816308	0.0043619	0.339509	0.00296857	0.479782	-0.00402333	0.247464	-0.00404048	0.171481	-1.71429e-05	0.860107	0.00682333	0.119673	0.00575476	0.279346
Hex-Cer d18:2/22:0	0.47	0.3995	0.465071	0.345083	0.3558	0.410071	0.445083	0.3387	0.388929	-0.124917	0.00683594	-0.0249167	0.233398	0.1	0.0454469	-0.0437	0.375	-0.0608	0.375	-0.0171	0.845703	-0.055	0.118896	-0.0761429	0.118896	-0.0211429	0.401678	-0.0705	0.538659	-0.00492857	0.918053	0.0655714	0.639403	0.0107167	0.346279	0.0649881	0.0569884	0.0542714	0.137503	-0.106383	0.156171	-0.0561548	0.367492	0.0502286	0.305402	0.0812167	0.202967	0.0699167	0.251953
Hex-Cer d18:2/23:0	0.0720167	0.0677	0.106914	0.1038	0.14836	0.158657	0.182517	0.19872	0.186671	0.0317833	0.306556	0.1105	0.00683594	0.0787167	0.0559297	0.08066	0.193359	0.13102	0.0128512	0.05036	0.322266	0.0517429	0.12395	0.0797571	0.0352783	0.0280143	0.295776	-0.00431667	0.915829	0.0348976	0.194459	0.0392143	0.125024	0.04456	0.109957	0.0548571	0.0444967	0.0102971	0.929813	0.0162033	0.644299	0.00415476	0.75742	-0.0120486	0.791905	0.0488767	0.313618	0.0199595	0.630785
Hex-Cer d18:2/24:0	0.2795	0.2172	0.241071	0.227333	0.2523	0.298857	0.35075	0.3505	0.323714	-0.0521667	0.00927734	0.07125	0.0922852	0.123417	0.00385729	0.0351	0.431641	0.1333	0.0195312	0.0982	0.232422	0.0577857	0.029541	0.0826429	0.0245361	0.0248571	0.463135	-0.0623	0.0137695	-0.0384286	0.09961	0.0238714	0.403111	0.0249667	0.355666	0.0715238	0.0145434	0.0465571	0.177969	-0.00025	0.771303	-0.0270357	0.55412	-0.0267857	0.929996	0.0872667	0.0249273	0.109952	0.00165319
Hexose	7330.67	7446.4	7170.29	5864.58	7644.5	7004.86	14702	14109.7	13731.1	-1466.08	0.00683594	7371.33	0.000976563	8837.42	0.00385729	198.1	0.695312	6663.3	0.00195312	6465.2	0.00195312	-165.429	0.501587	6560.86	0.00012207	6726.29	0.00012207	115.733	0.674397	-160.381	0.93959	-276.114	0.796094	1779.92	0.000429911	1140.27	0.00768133	-639.643	0.101032	-592.3	0.582414	-970.857	0.273981	-378.557	0.625096	1664.18	0.0425704	1300.65	0.0201601
HipAcid	22.4492	43.716	56.3143	9.12333	12.906	33.7079	12.7817	14.987	12.3093	-13.3258	0.000976563	-9.6675	0.0424805	3.65833	0.0454469	-30.81	0.275391	-28.729	0.921875	2.081	0.845703	-22.6064	0.157709	-44.005	0.00524902	-21.3986	0.00170898	21.2668	0.582414	33.8651	0.859616	12.5983	0.363888	3.78267	0.0137695	24.5845	2.87853e-05	20.8019	0.00477959	2.20533	0.766615	-0.472381	0.643315	-2.67771	0.584845	-17.4842	0.0425704	-9.2806	0.00106713
His	118.85	128	117.643	120.792	119.6	134.079	214.833	224.88	171.071	1.94167	0.850098	95.9833	0.000488281	94.0417	0.00385729	-8.4	0.492188	96.88	0.0195312	105.28	0.0467105	16.4357	0.0784912	53.4286	0.000854492	36.9929	0.029541	9.15	0.509173	-1.20714	0.486483	-10.3571	0.177591	-1.19167	0.574941	13.2869	0.471171	14.4786	0.241362	10.0467	0.87176	-43.7619	0.159796	-53.8086	0.471586	-10.3417	0.428664	14.494	0.494013
Ile	106.392	107.43	101.221	113	134.16	137.071	163.833	191.9	153.786	6.60833	0.518555	57.4417	0.000488281	50.8333	0.00669228	26.73	0.105469	84.47	0.00195312	57.74	0.0273438	35.85	0.0134277	52.5643	0.00012207	16.7143	0.241211	1.03833	0.355666	-5.17024	0.554053	-6.20857	0.207964	21.16	0.210141	24.0714	0.156805	2.91143	0.976623	28.0667	0.391204	-10.0476	0.536885	-38.1143	0.151231	20.1217	0.22763	29.2417	0.0672657
Ind-SO4	15.4942	13.331	15.9043	16.8408	16.84	26.1714	23.1333	23.6	23.1	1.34667	0.423828	7.63917	0.00683594	6.2925	0.100001	3.509	0.0839844	10.269	0.0371094	6.76	0.16853	10.2671	0.0107422	7.19571	0.0134277	-3.07143	0.903198	-2.16317	0.037743	0.410119	0.0420825	2.57329	0.471586	-0.000833333	0.895053	9.3306	0.0173346	9.33143	0.00645071	0.466667	0.821204	-0.0333333	0.661917	-0.5	0.577948	2.16233	0.0930896	8.92048	0.003365
Kynurenine	0.941083	0.9576	0.885786	1.09858	1.1638	0.904357	1.17075	1.2632	0.982071	0.1575	0.0522461	0.229667	0.17627	0.0721667	0.824098	0.2062	0.375	0.3056	0.193359	0.0994	0.695312	0.0185714	0.714844	0.0962857	0.855225	0.0777143	0.501587	0.0165167	0.574941	-0.0552976	0.643372	-0.0718143	0.177969	0.0652167	0.869029	-0.194226	0.142612	-0.259443	0.218734	0.09245	0.722343	-0.188679	0.321727	-0.281129	0.284681	0.0487	0.417582	-0.138929	0.0849271
Lac	13596	12769.7	13719.1	11931	12617.7	19463.8	18490.8	18341	16461.5	-1665	0.339355	4894.83	0.0268555	6559.83	0.00871926	-152	0.921875	5571.3	0.00390625	5723.3	0.0136719	5744.71	0.0012207	2742.43	0.118896	-3002.29	0.0494385	-826.3	0.496507	123.071	0.859616	949.371	0.371155	686.7	0.87176	7532.79	5.63281e-05	6846.09	0.000274314	-149.833	0.821204	-2029.33	0.273981	-1879.5	0.436617	1513	0.722343	7409.71	0.000411278
Leu	238.167	233.9	221	192.833	215.7	257.286	285.333	316	266.071	-45.3333	0.0161133	47.1667	0.0922852	92.5	0.00385729	-18.2	0.556641	82.1	0.130859	100.3	0.0413589	36.2857	0.216553	45.0714	0.172607	8.78571	0.530057	-4.26667	0.869029	-17.1667	0.410055	-12.9	0.241055	22.8667	0.373243	64.4524	0.0287636	41.5857	0.333868	30.6667	0.766615	-19.2619	0.777224	-49.9286	0.519424	27.1333	0.22763	81.619	0.0192287
LPA 18:2	0.204367	0.25404	0.284429	0.24085	0.19142	0.207014	0.145483	0.1341	0.121657	0.0364833	0.518555	-0.0588833	0.17627	-0.0953667	0.102918	-0.06262	0.275391	-0.11994	0.0329694	-0.05732	0.477197	-0.0774143	0.029541	-0.162771	0.00416599	-0.0853571	0.0652573	0.0496733	0.574941	0.0800619	0.0310434	0.0303886	0.212499	-0.04943	0.689454	-0.0338357	0.815845	0.0155943	0.859497	-0.0113833	0.971269	-0.0238262	0.753062	-0.0124429	0.823243	-0.0991033	0.456151	-0.113898	0.0526434
LPC 14:0	11.0592	11.351	10.93	12.0283	13.25	14.0214	15.6833	16.82	15.5786	0.969167	0.0413112	4.62417	0.0025165	3.655	0.0233764	1.899	0.00976562	5.469	0.00588927	3.57	0.126033	3.09143	0.000366211	4.64857	0.00109394	1.55714	0.0916805	0.291833	0.692132	-0.129167	0.93844	-0.421	0.597565	1.22167	0.198135	1.9931	0.0474881	0.771429	0.519242	1.13667	0.947383	-0.104762	0.979479	-1.24143	0.5777	0.929833	0.417582	2.12226	0.0526434
LPC 16:0	317.417	306.3	329.5	348.583	367.4	448.857	445.75	459.5	423.929	31.1667	0.058024	128.333	0.00244141	97.1667	0.0559297	61.1	0.0216532	153.2	0.0371094	92.1	0.232422	119.357	0.00012207	94.4286	0.0302866	-24.9286	0.362568	-11.1167	0.92287	12.0833	0.471095	23.2	0.39473	18.8167	0.355802	100.274	0.00155745	81.4571	0.0433261	13.75	0.869029	-21.8214	0.699627	-35.5714	0.584845	29.9333	0.306078	88.1905	0.00503016
LPC 16:1	10.6733	10.879	10.9221	9.52417	11	13.9357	15.0283	17.15	16.3586	-1.14917	0.0522461	4.355	0.012207	5.50417	0.00509932	0.121	1	6.271	0.0273438	6.15	0.00976562	3.01357	0.002087	5.43643	0.000244141	2.42286	0.0595976	0.205667	0.692132	0.24881	0.979472	0.0431429	0.883592	1.47583	0.0749402	4.41155	0.000751385	2.93571	0.0108278	2.12167	0.409414	1.33024	0.328112	-0.791429	0.792082	1.27017	0.262176	4.16274	0.000466416
LPC 17:0	3.86417	4.145	4.37	5.58083	6.123	6.8	7.87333	8.024	7.04143	1.71667	0.000488281	4.00917	0.000488281	2.2925	0.0233764	1.978	0.00585938	3.879	0.00195312	1.901	0.232422	2.43	0.000244141	2.67143	0.000366211	0.241429	0.92496	0.280833	0.530929	0.505833	0.0235809	0.225	0.17778	0.542167	0.346279	1.21917	0.099668	0.677	0.577948	0.150667	0.496507	-0.831905	0.630785	-0.982571	0.371155	0.261333	0.674397	0.713333	0.462387
LPC 18:0	135.25	122.75	137.714	180.667	189	222.786	219.75	220.1	202.786	45.4167	0.0025165	84.5	0.0025165	39.0833	0.0829604	66.25	0.00195312	97.35	0.00195312	31.1	0.556641	85.0714	0.00012207	65.0714	0.00257816	-20	0.220785	-12.5	0.447637	2.46429	0.642974	14.9643	0.196998	8.33333	0.409547	42.119	0.019208	33.7857	0.229392	0.35	0.530929	-16.9643	0.487304	-17.3143	0.660342	20.8333	0.552661	39.6548	0.0475261
LPC 18:1	101.983	98.42	99.0143	131.55	147.8	175.429	151.083	165.2	159.057	29.5667	0.012207	49.1	0.00244141	19.5333	0.327826	49.38	0.00195312	66.78	0.00976562	17.4	0.646248	76.4143	0.00012207	60.0429	0.00012207	-16.3714	0.295776	-3.56333	0.821204	-2.96905	0.859616	0.594286	1	16.25	0.113125	43.8786	0.00542268	27.6286	0.0950153	14.1167	0.869029	7.97381	0.625046	-6.14286	0.929981	19.8133	0.210141	46.8476	0.00370751
LPC 18:2	283.083	303.5	305.214	359.167	392.9	451.071	386.167	409.9	383.5	76.0833	0.0025165	103.083	0.00683594	27	0.563318	89.4	0.0195312	106.4	0.105469	17	1	145.857	0.00012207	78.2857	0.0418701	-67.5714	0.0579834	20.4167	0.262041	22.131	0.0305823	1.71429	0.883567	33.7333	0.39107	91.9048	0.0117115	58.1714	0.127742	23.7333	0.895053	-2.66667	0.859616	-26.4	0.747311	13.3167	1	69.7738	0.0802272
LPC 20:3	20.4083	19.45	20.0429	20.025	23.62	28.2357	22.4917	23.97	24.7571	-0.383333	0.733398	2.08333	0.380371	2.46667	0.350529	4.17	0.193359	4.52	0.625	0.35	1	8.19286	0.00209232	4.71429	0.0494385	-3.47857	0.102555	-0.958333	0.552661	-0.365476	0.816931	0.592857	0.976634	3.595	0.107202	8.21071	0.00870045	4.61571	0.154081	1.47833	0.62083	2.26548	0.536955	0.787143	0.363888	4.55333	0.180194	8.57619	0.00591939
LPC 20:4	82.2667	78.98	81.5929	109.458	119.8	127.907	92.1583	99.42	93.75	27.1917	0.00146484	9.89167	0.17627	-17.3	0.0831311	40.82	0.00195312	20.44	0.160156	-20.38	0.113893	46.3143	0.00012207	12.1571	0.42627	-34.1571	0.000610352	-3.28667	0.741564	-0.67381	0.938492	2.61286	0.66048	10.3417	0.121146	18.4488	0.0758821	8.10714	0.500618	7.26167	0.627738	1.59167	0.979843	-5.67	0.840751	13.6283	0.282934	19.1226	0.144784
LPC 24:0	0.641	0.7068	0.720643	0.668917	0.7137	0.843	0.878917	0.9313	0.832357	0.0279167	0.791016	0.237917	0.00927734	0.21	0.0559297	0.0069	0.845703	0.2245	0.0644531	0.2176	0.193359	0.122357	0.0685437	0.111714	0.172607	-0.0106429	0.760864	0.0658	0.346279	0.0796429	0.0802789	0.0138429	0.88588	0.0447833	0.306489	0.174083	0.014847	0.1293	0.154081	0.0523833	0.552773	-0.0465595	0.595155	-0.0989429	0.436617	-0.0210167	0.974236	0.0944405	0.246756
LPC 26:0	0.112783	0.14722	0.159629	0.233633	0.268	0.309786	0.274333	0.26976	0.261643	0.12085	0.0774421	0.16155	0.0209961	0.0407	0.168167	0.12078	0.105469	0.12254	0.193359	0.00176	0.845703	0.150157	0.0166016	0.102014	0.0494385	-0.0481429	0.00671387	0.0344367	0.674448	0.0468452	0.524766	0.0124086	0.919566	0.0343667	0.468005	0.0761524	0.0010883	0.0417857	0.0956428	-0.00457333	0.869029	-0.0126905	0.738092	-0.00811714	0.584845	-7e-05	0.716783	0.0293071	0.395985
LPC 26:1	0.17755	0.14164	0.242071	0.210583	0.234	0.265786	0.264333	0.2709	0.218971	0.0330333	0.423828	0.0867833	0.0341797	0.05375	0.50488	0.09236	0.044011	0.12926	0.0644531	0.0369	0.375	0.0237143	0.501587	-0.0231	0.625732	-0.0468143	0.067627	-0.03591	0.370663	0.0645214	0.0672657	0.100431	0.045976	0.0234167	0.156054	0.0552024	0.00691791	0.0317857	0.0693759	0.00656667	0.668128	-0.0453619	0.625046	-0.0519286	0.265808	0.0593267	0.122911	-0.00931905	0.93959
LPE 15:0	0.21035	0.223	0.225071	0.181517	0.2029	0.286929	0.254167	0.2672	0.251514	-0.0288333	0.30127	0.0438167	0.233398	0.07265	0.100001	-0.0201	0.921875	0.0442	0.492188	0.0643	0.130859	0.0618571	0.0109882	0.0264429	0.463135	-0.0354143	0.541626	0.01265	0.895053	0.0147214	0.777224	0.00207143	0.883592	0.0213833	0.448151	0.105412	0.00219153	0.0840286	0.003068	0.0130333	0.668128	-0.00265238	0.797012	-0.0156857	0.66048	0.00873333	0.538659	0.0906905	0.014847
LPE 16:0	6.38583	6.164	6.41286	4.96167	4.934	5.96143	7.72583	7.162	6.99071	-1.42417	0.00146484	1.34	0.0209961	2.76417	0.0038398	-1.23	0.00390625	0.998	0.322266	2.228	0.00195312	-0.451429	0.063949	0.577857	0.216553	1.02929	0.0494385	-0.221833	0.448151	0.0270238	0.8169	0.248857	0.291686	-0.0276667	0.895053	0.999762	0.0126697	1.02743	0.0117899	-0.563833	0.276469	-0.735119	0.374396	-0.171286	0.747364	0.194167	0.771303	0.972738	0.0526434
LPE 16:1	0.408917	0.4684	0.453571	0.3145	0.3477	0.403357	0.634083	0.6242	0.639643	-0.0944167	0.0922852	0.225167	0.00488281	0.319583	0.00385729	-0.1207	0.00390625	0.1558	0.160156	0.2765	0.00585938	-0.0502143	0.116462	0.186071	0.00402832	0.236286	0.000366211	0.0594833	0.282934	0.0446548	0.257658	-0.0148286	0.703438	0.0332	0.346279	0.0888571	0.0233637	0.0556571	0.319428	-0.00988333	0.496507	0.00555952	0.93959	0.0154429	0.796094	-0.0262833	0.722343	0.0442024	0.55412
LPE 17:0	0.276	0.2974	0.262071	0.255667	0.259	0.276086	0.331083	0.3389	0.313157	-0.0203333	0.266113	0.0550833	0.012207	0.0754167	0.0038398	-0.0384	0.0195312	0.0415	0.232422	0.0799	0.0488281	0.0140143	0.6698	0.0510857	0.135254	0.0370714	0.325806	0.0214	0.262176	-0.0139286	0.630785	-0.0353286	0.101032	0.00333333	0.62083	0.020419	0.471323	0.0170857	0.625096	0.00781667	0.620731	-0.0179262	0.857112	-0.0257429	0.66048	-0.0180667	0.456151	0.0343476	0.321727
LPE 17:1	0.136667	0.1337	0.154429	0.2025	0.2229	0.243786	0.253	0.2211	0.2445	0.0658333	0.00341797	0.116333	0.000976563	0.0505	0.0829604	0.0892	0.0136719	0.0874	0.0107756	-0.0018	1	0.0893571	0.00231934	0.0900714	0.000610352	0.000714286	0.390991	-0.00296667	0.791856	0.0177619	0.268714	0.0207286	0.191532	0.0204	0.391204	0.0412857	0.347446	0.0208857	0.906754	-0.0319	0.322355	-0.0085	0.836941	0.0234	0.471586	0.0233667	0.456151	0.0235238	0.78101
LPE 18:0	5.4775	5.078	5.53357	5.06917	5.109	5.92643	7.35167	6.937	6.42286	-0.408333	0.0209961	1.87417	0.00472571	2.2825	0.00509932	0.031	0.769531	1.859	0.0488281	1.828	0.00976562	0.392857	0.501587	0.889286	0.0426314	0.496429	0.432399	-0.3995	0.22763	0.0560714	0.680621	0.455571	0.15132	0.0398333	0.821204	0.857262	0.0167518	0.817429	0.065059	-0.414667	0.417582	-0.92881	0.231155	-0.514143	0.666477	0.439333	0.113431	0.80119	0.030725
LPE 18:1	5.3075	5.561	5.25071	6.39083	6.462	7.91429	7.30167	7.191	7.02214	1.08333	0.00683594	1.99417	0.000976563	0.910833	0.100001	0.901	0.160156	1.63	0.130859	0.729	0.695312	2.66357	0.0012207	1.77143	0.000366211	-0.892143	0.390991	0.2535	0.538659	-0.0567857	0.979843	-0.310286	0.471586	0.0711667	0.644205	1.52345	0.0756907	1.45229	0.15132	-0.110667	0.582414	-0.279524	0.643372	-0.168857	0.625096	-0.182333	0.771303	1.58024	0.0526434
LPE 18:2	19.825	20.99	20.4286	18.2167	18.73	21.5643	23.4	22.99	21.4071	-1.60833	0.30127	3.575	0.0184661	5.18333	0.0559297	-2.26	0.475246	2	0.721103	4.26	0.307749	1.13571	0.625732	0.978571	0.42627	-0.157143	0.888841	1.165	0.552661	0.603571	0.877329	-0.561429	0.769552	0.513333	0.741282	3.34762	0.122439	2.83429	0.319006	-0.41	0.668128	-1.99286	0.315709	-1.58286	0.769503	-0.651667	0.791856	2.74405	0.211556
LPE 18:3	0.95325	0.9326	0.939643	1.12058	0.949	1.22621	1.32575	1.1918	1.19114	0.167333	0.733398	0.3725	0.00146484	0.205167	0.100001	0.0164	1	0.2592	0.160156	0.2428	0.160156	0.286571	0.0352783	0.2515	0.0258063	-0.0350714	0.951538	-0.02065	1	-0.0136071	0.699627	0.00704286	0.976639	-0.171583	0.496507	0.105631	0.341249	0.277214	0.0569859	-0.13395	0.417582	-0.134607	0.45548	-0.000657143	0.792082	-0.150933	0.973684	0.119238	0.321727
LPE 19:0	0.0788333	0.1071	0.103786	0.152333	0.1648	0.192643	0.214167	0.2551	0.216143	0.0735	0.00385729	0.135333	0.000976563	0.0618333	0.0293825	0.0577	0.00390625	0.148	0.00195312	0.0903	0.0136719	0.0888571	0.00012207	0.112357	0.00209232	0.0235	0.541626	0.0282667	0.0146431	0.0249524	0.0802272	-0.00331429	0.660411	0.0124667	0.530813	0.0403095	0.116644	0.0278429	0.446339	0.0409333	0.159327	0.00197619	0.704507	-0.0389571	0.54577	-0.0158	0.380972	0.0153571	0.742446
LPE 20:0	0.0951667	0.0945	0.0985	0.0506667	0.037	0.0683571	0.06225	0.0654	0.0628571	-0.0445	0.00602014	-0.0329167	0.0206096	0.0115833	0.406941	-0.0575	0.0413589	-0.0291	0.193359	0.0284	0.204894	-0.0301429	0.00873351	-0.0356429	0.0494385	-0.0055	0.674987	-0.000666667	0.869029	0.00333333	0.89765	0.004	0.769503	-0.0136667	0.378149	0.0176905	0.166287	0.0313571	0.0437295	0.00315	0.91994	0.000607143	0.958104	-0.00254286	0.90499	-0.013	0.338884	0.0143571	0.226695
LPE 20:1	0.586083	0.5506	0.597929	0.4055	0.4123	0.500714	0.482917	0.4647	0.524071	-0.180583	0.00244141	-0.103167	0.0639648	0.0774167	0.068353	-0.1383	0.0273438	-0.0859	0.130859	0.0524	0.492188	-0.0972143	0.0245361	-0.0738571	0.0579834	0.0233571	0.118896	-0.0354833	0.582414	0.0118452	0.571478	0.0473286	0.48218	0.0068	0.771303	0.0952143	0.0201601	0.0884143	0.0484037	-0.0182167	0.766551	0.0411548	0.341167	0.0593714	0.154081	0.0422833	0.582414	0.083369	0.246998
LPE 20:2	0.406917	0.499	0.435929	0.3765	0.4265	0.469857	0.53525	0.512	0.520143	-0.0304167	0.733398	0.128333	0.0922852	0.15875	0.00669228	-0.0725	0.130859	0.013	0.695312	0.0855	0.0839844	0.0339286	0.6698	0.0842143	0.0784912	0.0502857	0.193726	0.0920833	0.22763	0.0290119	0.89765	-0.0630714	0.241259	0.05	0.0478498	0.0933571	0.0349296	0.0433571	0.558099	-0.02325	0.821204	-0.0151071	0.667254	0.00814286	0.796094	-0.0420833	0.722343	0.0643452	0.494013
LPE 20:3	1.12383	1.0503	1.17964	1.01158	1.0374	1.31529	1.34942	1.2718	1.40857	-0.11225	0.151367	0.225583	0.0209961	0.337833	0.00509932	-0.0129	0.905695	0.2215	0.0839844	0.2344	0.0644531	0.135643	0.12395	0.228929	0.00209232	0.0932857	0.198012	-0.0735333	0.509412	0.0558095	0.395581	0.129343	0.207766	0.0258167	0.620434	0.303702	0.00935577	0.277886	0.0223071	-0.0776167	0.488226	0.0591548	0.321727	0.136771	0.101032	0.09935	0.496507	0.247893	0.0847722
LPE 20:4	10.8592	9.795	10.5036	10.1692	10.446	11.745	12.15	11.117	11.9671	-0.69	0.346336	1.29083	0.0375594	1.98083	0.00871926	0.651	0.322266	1.322	0.232422	0.671	0.722283	1.24143	0.0595976	1.46357	0.00170898	0.222143	0.315055	-1.06417	0.276334	-0.355595	0.340671	0.708571	0.519333	0.276833	0.468005	1.57583	0.0802272	1.299	0.253329	-1.033	0.17634	-0.182857	0.796842	0.850143	0.265704	1.341	0.122911	1.93143	0.0676738
LPE 20:5	1.2	1.226	1.21364	0.609	0.6558	0.820143	0.885833	0.8694	0.820571	-0.591	0.000976563	-0.314167	0.000488281	0.276833	0.0233764	-0.5702	0.00195312	-0.3566	0.059171	0.2136	0.130859	-0.3935	0.00671387	-0.393071	0.00012207	0.000428571	0.6698	0.026	0.947412	0.0136429	0.938482	-0.0123571	0.976634	0.0468	0.313618	0.211143	0.0463539	0.164343	0.137503	-0.0164333	0.766615	-0.0652619	0.431892	-0.0488286	0.976639	0.0208	0.538659	0.1975	0.0802789
LPE 22:4	0.472	0.4957	0.415857	0.451917	0.4528	0.507214	0.456583	0.4335	0.422786	-0.0200833	0.455953	-0.0154167	0.569336	0.00466667	0.755658	-0.0429	0.492188	-0.0622	0.375	-0.0193	0.431641	0.0913571	0.187293	0.00692857	0.807739	-0.0844286	0.390991	0.0237	0.821204	-0.0561429	0.0895782	-0.0798429	0.154081	0.000883333	0.821204	0.0552976	0.742446	0.0544143	0.931394	-0.0230833	0.582414	-0.0337976	0.381827	-0.0107143	0.931394	-0.0228167	0.716783	0.11144	0.142544
LPE 22:5	1.00725	0.9625	0.985214	1.01792	1.0776	1.14471	1.44117	1.3373	1.35979	0.0106667	0.969727	0.433917	0.00146484	0.42325	0.0112782	0.1151	0.275391	0.3748	0.0839844	0.2597	0.0371094	0.1595	0.067627	0.374571	0.0031652	0.215071	0.0109882	-0.04475	0.722343	-0.0220357	0.958965	0.0227143	0.703438	0.0596833	0.373243	0.126798	0.180753	0.0671143	0.68183	-0.103867	0.447894	-0.081381	0.42476	0.0224857	0.92995	0.104433	0.59774	0.148833	0.231155
LPE 22:6	8.81417	7.558	8.30857	7.5875	7.783	9.06929	9.96333	8.705	10.2	-1.22667	0.0209961	1.14917	0.0922852	2.37583	0.00871926	0.225	0.556641	1.147	0.202328	0.922	0.695312	0.760714	0.104004	1.89143	0.00170898	1.13071	0.135254	-1.25617	0.159327	-0.505595	0.297233	0.750571	0.584845	0.1955	0.674397	1.48179	0.0233637	1.28629	0.0789174	-1.25833	0.17634	0.236667	0.8169	1.495	0.135149	1.45167	0.0591359	1.98738	0.00448016
LPE P-16:0	0.51175	0.4543	0.533071	0.538333	0.5352	0.632929	0.652667	0.6294	0.587571	0.0265833	0.469727	0.140917	0.0522461	0.114333	0.0559297	0.0809	0.695312	0.1751	0.105469	0.0942	0.322266	0.0998571	0.135254	0.0545	0.541626	-0.0453571	0.42627	-0.05745	0.456151	0.0213214	1	0.0787714	0.618613	-0.00313333	0.456151	0.0945952	0.0950116	0.0977286	0.0532729	-0.0232667	0.674397	-0.0650952	0.402547	-0.0418286	0.584845	0.0543167	1	0.0732738	0.431892
LPE P-18:0	0.436583	0.4063	0.429357	0.505083	0.4555	0.557714	0.557417	0.5938	0.527143	0.0685	0.0268555	0.120833	0.0341797	0.0523333	0.197326	0.0492	0.492188	0.1875	0.0136719	0.1383	0.0839844	0.128357	0.00671387	0.0977857	0.067627	-0.0305714	0.463135	-0.0302833	0.530348	-0.00722619	0.816931	0.0230571	0.471586	-0.0495833	0.0358279	0.052631	0.315709	0.102214	0.026016	0.0363833	0.722343	-0.0302738	0.595155	-0.0666571	0.319428	-0.0193	0.380972	0.0598571	0.297233
LPE P-18:1	0.20575	0.1948	0.221357	0.295333	0.2309	0.326571	0.286083	0.2926	0.206	0.0895833	0.00927734	0.0803333	0.0639648	-0.00925	0.893904	0.0361	0.232422	0.0978	0.0526332	0.0617	0.0644531	0.105214	0.067627	-0.0153571	0.779828	-0.120571	0.00402832	-0.01095	0.574941	0.0156071	0.624928	0.0265571	0.500618	-0.0644333	0.0925892	0.0312381	0.410376	0.0956714	0.00307443	0.00651667	0.627738	-0.0800833	0.122759	-0.0866	0.0417171	-0.0534833	0.22763	0.015631	0.742446
LPE P-20:0	0.153667	0.13952	0.137243	0.22325	0.2159	0.260714	0.23025	0.2419	0.2485	0.0695833	0.0424805	0.0765833	0.0161133	0.007	0.893904	0.07638	0.0273438	0.10238	0.00195312	0.026	0.625	0.123471	0.000854492	0.111257	0.000366211	-0.0122143	1	-0.0141467	1	-0.0164238	0.7575	-0.00227714	1	-0.00735	0.644299	0.0374643	0.257739	0.0448143	0.234983	0.01165	0.947397	0.01825	0.36782	0.0066	0.500525	0.00679667	1	0.0538881	0.231155
LPG 16:0	0.42875	0.5321	0.477929	0.4445	0.5225	0.453929	0.400333	0.3531	0.435071	0.01575	0.850098	-0.0284167	0.380371	-0.0441667	0.350529	-0.0096	0.769531	-0.179	0.0371094	-0.1694	0.0371094	-0.024	0.850582	-0.0428571	0.432513	-0.0188571	0.807739	0.10335	0.262176	0.0491786	0.32836	-0.0541714	0.508007	0.078	0.346279	0.00942857	0.757581	-0.0685714	0.154081	-0.0472333	0.627738	0.0347381	0.487379	0.0819714	0.089356	-0.02535	0.771303	-0.03975	0.897668
LPG 16:1	0.165417	0.2138	0.180857	0.06	0.07448	0.0984429	0.0804833	0.08136	0.102429	-0.105417	0.00507749	-0.0849333	0.00683594	0.0204833	0.235726	-0.13932	0.00976562	-0.13244	0.00390625	0.00688	0.905695	-0.0824143	0.000854492	-0.0784286	0.00835783	0.00398571	0.529345	0.0483833	0.202967	0.0154405	0.268632	-0.0329429	0.135234	0.01448	0.457387	0.0384429	0.125378	0.0239629	0.658807	0.000876667	0.551647	0.0219452	0.128532	0.0210686	0.348199	-0.0339033	0.276469	0.0230024	0.487379
LPG 18:0	0.20075	0.2733	0.234429	0.237083	0.2753	0.231	0.219417	0.1868	0.228143	0.0363333	0.254608	0.0186667	0.909668	-0.0176667	0.306317	0.002	0.845703	-0.0865	0.0136719	-0.0885	0.0644531	-0.00342857	0.807739	-0.00628571	0.753552	-0.00285714	0.903198	0.07255	0.0358279	0.0336786	0.268632	-0.0388714	0.333763	0.0382167	0.538659	-0.00608333	0.455634	-0.0443	0.0650007	-0.0326167	0.322355	0.00872619	0.606827	0.0413429	0.0162699	-0.0343333	0.488595	-0.0397619	0.589091
LPG 18:1	0.52275	0.5953	0.525714	0.552	0.6467	0.604786	0.455	0.3745	0.48	0.02925	0.677246	-0.06775	0.151367	-0.097	0.0559297	0.0514	0.556641	-0.2208	0.00976562	-0.2722	0.00195312	0.0790714	0.172607	-0.0457143	0.357544	-0.124786	0.067627	0.07255	0.417582	0.00296429	0.718678	-0.0695857	0.471586	0.0947	0.202967	0.0527857	0.78101	-0.0419143	0.403111	-0.0805	0.129158	0.025	0.455711	0.1055	0.0116984	0.02215	0.791913	0.0498214	0.667254
LPG 18:2	0.432167	0.5048	0.480714	0.552667	0.5974	0.570143	0.45775	0.4463	0.487571	0.1205	0.0639648	0.0255833	0.677246	-0.0949167	0.0454469	0.0926	0.375	-0.0585	0.275391	-0.1511	0.0273438	0.0894286	0.067627	0.00685714	0.729827	-0.0825714	0.357544	0.0726333	0.282934	0.0485476	0.367984	-0.0240857	0.883592	0.0447333	0.974236	0.0174762	0.595155	-0.0272571	0.752095	-0.01145	0.771303	0.0298214	0.395904	0.0412714	0.253329	-0.0279	0.456151	-0.0310714	0.503647
LPI 14:1	0.09075	0.1039	0.104071	0.02355	0.04362	0.0313143	0.035	0.03424	0.0316857	-0.0672	0.000488281	-0.05575	0.00244141	0.01145	0.293622	-0.06028	0.00588927	-0.06966	0.00390625	-0.00938	0.440648	-0.0727571	0.000366211	-0.0723857	0.000244141	0.000371429	0.875261	0.01315	0.185877	0.0133214	0.455557	0.000171429	0.791994	0.02007	0.0332739	0.00776429	0.314308	-0.0123057	0.274697	-0.00076	0.918359	-0.00331429	0.768546	-0.00255429	0.784382	0.00692	0.895023	-0.00555714	0.78101
LPI 16:0	0.338083	0.3579	0.374286	0.348917	0.381	0.371429	0.365083	0.3039	0.336286	0.0108333	0.271911	0.027	0.0771484	0.0161667	0.50488	0.0231	0.695312	-0.054	0.232422	-0.0771	0.0273438	-0.00285714	0.714844	-0.038	0.104004	-0.0351429	0.463135	0.0198167	0.644299	0.0362024	0.159796	0.0163857	0.625096	0.0320833	0.0192084	0.0225119	1	-0.00957143	0.284681	-0.0611833	0.092497	-0.0287976	0.226695	0.0323857	0.538587	0.0122667	0.92287	-0.0136905	0.56045
LPI 18:0	0.266	0.261	0.240357	0.320833	0.3001	0.328643	0.305417	0.2664	0.265714	0.0548333	0.0651538	0.0394167	0.289402	-0.0154167	0.230024	0.0391	0.130859	0.0054	0.695312	-0.0337	0.113893	0.0882857	0.0202637	0.0253571	0.42627	-0.0629286	0.0219111	-0.005	0.92287	-0.0256429	0.494013	-0.0206429	0.68183	-0.0207333	0.254303	0.00780952	0.797012	0.0285429	0.187491	-0.0390167	0.0600677	-0.0397024	0.130844	-0.000685714	0.840751	-0.0157333	0.791856	0.0334524	0.487379
LPI 18:1	0.296417	0.3105	0.298214	0.49975	0.5163	0.545786	0.35225	0.2901	0.349	0.203333	0.000488281	0.0558333	0.0209961	-0.1475	0.00509932	0.2058	0.00588927	-0.0204	0.431641	-0.2262	0.00195312	0.247571	0.00012207	0.0507857	0.067627	-0.196786	0.00012207	0.0140833	0.92287	0.00179762	0.938482	-0.0122857	0.708831	0.01655	0.552773	0.0460357	0.742446	0.0294857	0.929981	-0.06215	0.0800621	-0.00325	0.796978	0.0589	0.0402934	0.00246667	0.741493	0.0442381	0.526711
LPI 18:2	0.4795	0.5125	0.49	0.67075	0.6135	0.708571	0.493417	0.4831	0.5075	0.19125	0.000976563	0.0139167	0.569336	-0.177333	0.00385729	0.101	0.0644531	-0.0294	0.695312	-0.1304	0.00390625	0.218571	0.000244141	0.0175	0.470228	-0.201071	0.000366211	0.033	0.552661	0.0105	1	-0.0225	0.791817	-0.05725	0.122911	0.0378214	0.8169	0.0950714	0.0358066	-0.0103167	0.868919	0.0140833	0.897581	0.0244	1	-0.09025	0.187125	0.0273214	0.82009
LPI 20:4	1.24233	1.1036	1.08771	1.72	1.6767	1.77071	1.09425	0.9551	1.14707	0.477667	0.000488281	-0.148083	0.0424805	-0.62575	0.00385729	0.5731	0.00588927	-0.1485	0.130859	-0.7216	0.00195312	0.683	0.00012207	0.0593571	0.300171	-0.623643	0.00108464	-0.138733	0.741493	-0.154619	0.0603812	-0.0158857	0.558013	-0.0433	0.947383	0.0507143	0.77715	0.0940143	0.860349	-0.13915	0.373108	0.0528214	0.303378	0.191971	0.101032	0.0954333	0.716783	0.205333	0.117926
LPS 16:0	2.1025	1.93	2.03714	1.66583	1.672	1.84286	2.08083	2.063	2.09357	-0.436667	0.00341797	-0.0216667	0.893904	0.415	0.0323129	-0.258	0.0467105	0.133	0.845703	0.391	0.0488281	-0.194286	0.193726	0.0564286	1	0.250714	0.267578	-0.1725	0.128291	-0.0653571	0.189208	0.107143	0.769014	0.00616667	0.921056	0.177024	0.328195	0.170857	0.363574	-0.0178333	0.868956	0.0127381	1	0.0305714	0.837585	0.178667	0.166025	0.242381	0.273981
LPS 18:0	0.458833	0.4455	0.429143	0.431167	0.4646	0.497714	0.623083	0.5889	0.570786	-0.0276667	0.233398	0.16425	0.00488281	0.191917	0.0112782	0.0191	0.769531	0.1434	0.0644531	0.1243	0.130859	0.0685714	0.118896	0.141643	0.0202637	0.0730714	0.118896	-0.0133333	0.771303	-0.0296905	0.537024	-0.0163571	0.88588	0.0334333	0.552324	0.0665476	0.094543	0.0331143	0.500525	-0.0341833	0.509412	-0.0522976	0.402547	-0.0181143	0.792126	0.0467667	0.791913	0.0962381	0.0595956
LPS 18:1	0.257833	0.3049	0.274071	0.28075	0.342	0.3885	0.307167	0.3406	0.389071	0.0229167	0.569336	0.0493333	0.380371	0.0264167	0.398305	0.0371	0.307434	0.0357	0.625	-0.0014	1	0.114429	0.00524902	0.115	0.00471866	0.000571429	0.974954	0.0470667	0.254303	0.0162381	0.680672	-0.0308286	0.371155	0.06125	0.0358279	0.10775	0.0039664	0.0465	0.371155	0.0334333	0.322492	0.0819048	0.0310434	0.0484714	0.172086	0.0141833	0.821204	0.0915119	0.0506016
LPS 18:2	0.668167	0.6789	0.703429	0.686083	0.7674	0.85	0.737667	0.7574	0.762286	0.0179167	0.791016	0.0695	0.266113	0.0515833	0.266402	0.0885	0.275391	0.0785	0.322266	-0.01	0.556641	0.146571	0.0352783	0.0588571	0.6698	-0.0877143	0.357544	0.0107333	0.821204	0.0352619	0.347446	0.0245286	0.666477	0.0813167	0.180194	0.163917	0.0463539	0.0826	0.584845	0.0197333	0.895053	0.024619	0.836968	0.00488571	0.625096	0.0705833	0.496507	0.128655	0.251953
LPS 20:4	0.3835	0.3995	0.347571	0.399583	0.4028	0.502714	0.329417	0.2931	0.309071	0.0160833	0.791016	-0.0540833	0.233398	-0.0701667	0.168167	0.0033	0.695312	-0.1064	0.307749	-0.1097	0.160156	0.155143	0.102555	-0.0385	0.357544	-0.193643	0.0352783	0.016	0.627738	-0.0359286	0.60695	-0.0519286	0.796094	0.00321667	1	0.103131	0.494013	0.0999143	0.508007	-0.0363167	0.627738	-0.0203452	1	0.0159714	0.618537	-0.0127833	0.974236	0.13906	0.455711
LPS 20:5	0.472917	0.4952	0.428429	0.562183	0.6736	0.685	0.665833	0.7095	0.6805	0.0892667	0.203613	0.192917	0.0639648	0.10365	0.624835	0.1784	0.00390625	0.2143	0.105469	0.0359	0.845703	0.256571	0.0107422	0.252071	0.00305176	-0.0045	1	0.0222833	0.791913	-0.0444881	0.431892	-0.0667714	0.284681	0.111417	0.538659	0.122817	0.193151	0.0114	0.708831	0.0436667	0.821204	0.0146667	0.704507	-0.029	0.840751	0.0891333	0.346279	0.167305	0.297233
LPS 22:6	0.157283	0.17672	0.151014	0.195833	0.2302	0.281571	0.213667	0.2284	0.250929	0.03855	0.223837	0.0563833	0.146552	0.0178333	0.755658	0.05348	0.160156	0.05168	0.375	-0.0018	1	0.130557	0.00402832	0.0999143	0.0012207	-0.0306429	0.903198	0.0194367	0.574616	-0.00626905	0.857015	-0.0257057	0.347673	0.0343667	0.121146	0.0857381	0.110709	0.0513714	0.429047	0.0147333	0.771303	0.0372619	0.291532	0.0225286	0.584845	0.01493	0.552661	0.0920071	0.15716
Lys	423.417	377.8	381.929	513.583	494.9	551.071	679.25	646.9	573.071	90.1667	0.0209961	255.833	0.00507749	165.667	0.00871926	117.1	0.130859	269.1	0.00585938	152	0.105469	169.143	0.00231934	191.143	0.0012207	22	0.807739	-45.6167	0.235141	-41.4881	0.226616	4.12857	0.883567	-18.6833	0.821204	37.4881	0.526711	56.1714	0.584845	-32.35	0.974236	-106.179	0.193151	-73.8286	0.436617	26.9333	0.87176	78.9762	0.231155
Met	154.217	143.22	132.564	120.95	119.52	119.286	125.425	118.22	100.4	-33.2667	0.0341797	-28.7917	0.17627	4.475	0.893904	-23.7	0.0839844	-25	0.232422	-1.3	0.769531	-13.2786	0.315055	-32.1643	0.0382529	-18.8857	0.295776	-10.9967	0.692214	-21.6524	0.142271	-10.6557	0.17778	-1.43	0.843059	-1.66429	0.918039	-0.234286	0.953287	-7.205	1	-25.025	0.402547	-17.82	0.48218	9.56667	0.346279	19.9881	0.189587
Met-SO	5.28667	5.238	5.40571	4.81833	5.281	5.08214	4.81417	4.387	3.61643	-0.468333	0.0341797	-0.4725	0.339355	-0.00416667	1	0.043	0.845703	-0.851	0.385962	-0.894	0.431641	-0.323571	0.6698	-1.78929	0.029541	-1.46571	0.0134277	-0.0486667	0.538659	0.119048	0.231155	0.167714	0.538499	0.462667	0.582414	0.26381	0.471399	-0.198857	0.708831	-0.427167	1	-1.19774	0.487379	-0.770571	0.508007	0.511333	0.456151	0.144762	0.211556
MG 16:1	14.1392	8.6538	11.2006	5.17083	4.233	5.09643	11.0017	6.766	9.87214	-8.96833	0.00244141	-3.1375	0.62207	5.83083	0.00669228	-4.4208	0.105469	-1.8878	0.492188	2.533	0.0195312	-6.10414	0.00854492	-1.32843	0.357544	4.77571	0.00524902	-5.48537	0.121041	-2.9386	0.55412	2.54677	0.253226	-0.937833	0.159327	-0.0744048	0.595155	0.863429	0.371155	-4.23567	0.0503243	-1.12952	0.630785	3.10614	0.0559111	4.54753	0.346279	2.86419	0.899475
MG 18:1	284.075	167.84	186.893	108.95	102.36	124.143	209.783	144.97	188.85	-175.125	0.000976563	-74.2917	0.151367	100.833	0.00385729	-65.48	0.0371094	-22.87	0.625	42.61	0.0371094	-62.75	0.0245361	1.95714	0.753552	64.7071	0.0352783	-116.235	0.0228756	-97.1821	0.0476401	19.0529	0.725288	-6.59	0.674397	15.1929	0.494013	21.7829	0.311924	-64.8133	0.140237	-20.9333	0.494013	43.88	0.172086	109.645	0.0591359	112.375	0.0310434
MG 18:2	136.233	77.74	85.2071	54.425	44.35	51.8429	103.683	74.12	89.8714	-81.8083	0.000976563	-32.55	0.469727	49.2583	0.00385729	-33.39	0.0273438	-3.62	1	29.77	0.00390625	-33.3643	0.0100394	4.66429	0.451147	38.0286	0.0134277	-58.4933	0.0478498	-51.0262	0.0715853	7.46714	0.557756	-10.075	0.417582	-2.58214	0.797012	7.49286	0.54577	-29.5633	0.122911	-13.8119	0.494013	15.7514	0.340738	48.4183	0.202967	48.444	0.172805
MG 18:3	13.4258	7.629	8.50521	6.18417	4.381	5.43571	10.1408	6.313	7.38143	-7.24167	0.0209961	-3.285	0.62207	3.95667	0.00871926	-3.248	0.0488281	-1.316	0.769531	1.932	0.193359	-3.0695	0.118896	-1.12379	0.6698	1.94571	0.193726	-5.79683	0.0591359	-4.92062	0.175903	0.876214	0.471586	-1.80317	0.202967	-0.748452	0.595155	1.05471	0.403111	-3.82783	0.0425704	-2.7594	0.181052	1.06843	0.265808	3.99367	0.538659	4.17217	0.374396
MG 20:1	2.7335	1.42048	1.62509	2.0694	1.45198	2.07377	2.32053	1.81784	2.37474	-0.6641	0.759766	-0.412967	0.62207	0.251133	0.50488	0.0315	0.635586	0.39736	0.556641	0.36586	0.406941	0.448686	0.609983	0.749657	0.267578	0.300971	0.42627	-1.31302	0.249267	-1.10841	0.545332	0.204606	0.661689	-0.61742	0.120199	0.00437143	0.856894	0.621791	0.394833	-0.502693	0.276334	0.0542095	0.87735	0.556903	0.333763	0.6956	0.667863	1.11279	0.454939
MG 20:3	5.54928	1.62326	2.56101	1.74885	1.82604	1.86074	3.35083	1.57938	3.47443	-3.80043	0.00871926	-2.19845	0.0639648	1.60198	0.0454469	0.20278	0.232422	-0.04388	0.905695	-0.24666	0.769531	-0.700271	0.42627	0.913414	0.295776	1.61369	0.0134277	-3.92602	0.0128913	-2.98827	0.0304683	0.937754	0.163595	0.07719	0.667243	0.111893	0.64286	0.0347029	0.953297	-1.77145	0.037743	0.123595	0.78101	1.89505	0.010845	4.00321	0.00564451	3.10016	0.0126697
MG 20:4	5.0455	3.903	4.038	4.465	3.447	4.40429	5.05892	3.889	4.16	-0.5805	0.791016	0.0134167	0.909668	0.593917	0.563318	-0.456	0.431641	-0.014	1	0.442	0.921875	0.366286	0.903198	0.122	0.903198	-0.244286	0.541626	-1.1425	0.496507	-1.0075	0.487155	0.135	0.747364	-1.018	0.417582	-0.0607143	0.918053	0.957286	0.371155	-1.16992	0.140237	-0.898917	0.198415	0.271	0.931394	0.1245	0.974236	0.946786	0.526711
MG 22:6	6.323	4.7214	3.16143	4.1085	6.18	5.11743	5.99417	2.7518	5.06729	-2.2145	0.423828	-0.328833	0.677246	1.88567	0.0829604	1.4586	0.275391	-1.9696	0.155132	-3.4282	0.0195312	1.956	0.0806128	1.90586	0.172607	-0.0501429	0.951538	-1.6016	1	-3.16157	0.27309	-1.55997	0.224274	2.0715	0.0299608	1.00893	0.381501	-1.06257	0.618613	-3.24237	0.02253	-0.926881	0.526711	2.31549	0.0639507	3.6731	0.22763	4.1705	0.130844
Orn	139.367	143.2	126.479	131.825	164.34	132.193	NA	NA	NA	-7.54167	0.518555	NA	0.769531	NA	0.343253	21.14	0.492188	NA	0.208413	NA	0.15625	5.71429	0.801684	NA	0.700616	NA	0.892578	3.83333	0.409149	-12.8881	0.536676	-16.7214	0.056824	32.515	0.87176	0.367857	0.738049	-32.1471	0.708831	NA	0.282756	NA	0.48329	NA	0.905347	28.6817	0.674397	13.256	0.589091
PA 14:0_14:1	1.27175	1.2696	1.24171	1.02687	1.16492	0.991671	1.28093	1.3637	1.42921	-0.244883	0.0829604	0.00918333	0.694775	0.254067	0.168167	-0.10468	0.625	0.0941	0.556641	0.19878	0.275391	-0.250043	0.177007	0.1875	0.172607	0.437543	0.00305176	-0.00215	0.817433	-0.0300357	0.661755	-0.0278857	0.976639	0.138053	0.64383	-0.0351952	0.642689	-0.173249	0.265288	0.0827667	0.947412	0.148281	0.487379	0.0655143	0.500618	0.140203	0.538659	-0.00515952	0.93959
PA 16:0_18:1	0.590083	0.5551	0.597214	0.496167	0.57212	0.5482	0.244283	0.39192	0.560214	-0.0939167	0.518555	-0.3458	0.00927734	-0.251883	0.0360317	0.01702	1	-0.16318	0.193359	-0.1802	0.293622	-0.0490143	0.583008	-0.037	0.6698	0.0120143	1	-0.0349833	0.771303	0.00713095	1	0.0421143	0.54577	0.0759533	0.657115	0.0520333	0.809801	-0.02392	0.411956	0.147637	0.367904	0.315931	0.0392734	0.168294	0.140518	0.110937	0.674397	0.0449024	0.82009
PA 16:0_19:2	0.617433	0.80784	0.566971	0.6634	0.75244	0.6891	0.646867	0.50442	0.638629	0.0459667	0.969727	0.0294333	0.964541	-0.0165333	1	-0.0554	0.695312	-0.30342	0.160156	-0.24802	0.105469	0.122129	0.463135	0.0716571	0.903198	-0.0504714	0.855225	0.190407	0.321259	-0.0504619	0.696903	-0.240869	0.112235	0.08904	0.574616	0.0257	0.553917	-0.06334	0.253226	-0.142447	0.389996	-0.0082381	0.897598	0.134209	0.303289	-0.101367	0.627738	0.0761619	0.742446
PA 16:1_18:1	0.5955	0.6227	0.544214	0.603117	0.6706	0.636886	0.37955	0.23084	0.587843	0.00761667	0.969727	-0.21595	0.0209961	-0.223567	0.0249325	0.0479	0.695312	-0.39186	0.00390625	-0.43976	0.00585938	0.0926714	0.193726	0.0436286	0.541626	-0.0490429	0.807739	0.0272	0.974236	-0.0512857	0.410456	-0.0784857	0.436617	0.0674833	0.456151	0.033769	0.836968	-0.0337143	0.625096	-0.14871	0.136563	0.208293	0.0260531	0.357003	0.00381347	0.0402833	0.821204	0.0850548	0.374396
PA 16:1_18:2	0.64475	0.621	0.552357	0.821417	0.8991	0.821357	0.496467	0.44722	0.640514	0.176667	0.0268555	-0.148283	0.203613	-0.32495	0.0261572	0.2781	0.00195312	-0.17378	0.322266	-0.45188	0.00195312	0.269	0.00305176	0.0881571	0.325806	-0.180843	0.216553	-0.02375	0.821204	-0.0923929	0.216965	-0.0686429	0.340738	0.0776833	0.380972	-5.95238e-05	0.462387	-0.0777429	0.197583	-0.0492467	0.568983	0.144048	0.264174	0.193294	0.0673779	0.101433	0.380972	0.0923333	0.402547
PA 16:2_18:1	6.60833	6.434	6.14714	8.91917	9.784	8.59	5.32917	4.33	6.07214	2.31083	0.00325181	-1.27917	0.0639648	-3.59	0.00509932	3.35	0.00195312	-2.104	0.0136719	-5.454	0.00195312	2.44286	0.0012207	-0.075	0.903198	-2.51786	0.0012207	-0.174333	0.627738	-0.46119	0.462387	-0.286857	0.796094	0.864833	0.456151	-0.329167	0.487304	-1.194	0.172086	-0.999167	0.22763	0.742976	0.595155	1.74214	0.00705854	1.03917	0.137802	0.132024	0.661917
PA 17:0_18:1	0.4795	0.551	0.4825	0.685817	0.73858	0.779929	0.463867	0.46054	0.677786	0.206317	0.012207	-0.0156333	0.909668	-0.22195	0.0249325	0.18758	0.0839844	-0.09046	0.769531	-0.27804	0.105469	0.297429	0.000854492	0.195286	0.0245361	-0.102143	1	0.0715	0.509532	0.003	0.742446	-0.0685	0.311924	0.0527633	0.947412	0.0941119	0.374396	0.0413486	0.319428	-0.00332667	0.739136	0.213919	0.116456	0.217246	0.168445	-0.0187367	0.771303	0.0911119	0.979843
PA 17:0_18:2	0.540083	0.57322	0.630214	0.58305	0.59892	0.643414	0.407817	0.59186	0.560229	0.0429667	0.62207	-0.132267	0.17627	-0.175233	0.0454469	0.0257	0.812704	0.01864	0.921875	-0.00706	0.921875	0.0132	0.714844	-0.0699857	0.625732	-0.0831857	0.327877	0.0331367	0.488595	0.090131	0.979843	0.0569943	0.703438	0.01587	0.921123	0.0603643	0.979444	0.0444943	0.883112	0.184043	0.0983054	0.152412	0.127876	-0.0316314	0.953257	-0.0172667	0.821204	-0.0297667	0.630785
PA 17:1_18:1	1.39	1.709	1.45286	1.58417	1.801	1.54786	1.17983	1.0552	1.42771	0.194167	0.307635	-0.210167	0.129395	-0.404333	0.0184661	0.092	0.625	-0.6538	0.0273438	-0.7458	0.00915169	0.095	0.571892	-0.0251429	0.463135	-0.120143	0.649544	0.319	0.276334	0.0628571	0.699578	-0.256143	0.2656	0.216833	0.306215	-0.0363095	0.471247	-0.253143	0.229899	-0.124633	0.409679	0.247881	0.144784	0.372514	0.0162699	-0.102167	0.821204	-0.0991667	0.699578
PA 17:1_18:2	1.27817	1.454	1.24086	1.57	1.625	1.41929	1.02752	1.2367	1.39857	0.291833	0.116524	-0.25065	0.0639648	-0.542483	0.0365785	0.171	0.332251	-0.2173	0.193359	-0.3883	0.105469	0.178429	0.216553	0.157714	0.267578	-0.0207143	1	0.175833	0.373108	-0.0373095	0.718632	-0.213143	0.0950873	0.055	0.716783	-0.150714	0.142612	-0.205714	0.172086	0.209183	0.35553	0.371055	0.0125807	0.161871	0.127825	-0.120833	0.947397	-0.113405	0.589027
PA 17:2_18:1	1.8575	1.93	1.62357	2.03	2.399	1.93143	1.4988	1.07392	1.82714	0.1725	0.824098	-0.3587	0.0922852	-0.5312	0.0454469	0.469	0.0488281	-0.85608	0.0195312	-1.32508	0.00195312	0.307857	0.124175	0.203571	0.379354	-0.104286	0.683165	0.0725	0.817433	-0.233929	0.340836	-0.306429	0.538322	0.369	0.146767	-0.0985714	0.395985	-0.467571	0.0608556	-0.42488	0.175973	0.328343	0.117926	0.753223	0.00255975	0.2965	0.262176	0.135357	0.341167
PA 18:0_18:1	1.17475	1.2551	1.17686	1.92667	1.833	1.73214	1.51683	1.1242	1.84357	0.751917	0.00244141	0.342083	0.00927734	-0.409833	0.100001	0.5779	0.00390625	-0.1309	0.358639	-0.7088	0.00195312	0.555286	0.00170898	0.666714	0.000244141	0.111429	0.625732	0.08035	0.620731	0.00210714	1	-0.0782429	0.577948	-0.0936667	0.868993	-0.194524	0.425236	-0.100857	0.929996	-0.392633	0.0478498	0.326738	0.0463539	0.719371	7.13828e-06	-0.174017	0.722343	-0.196631	0.699578
PA 18:0_18:2	1.27667	1.237	1.29964	2.00917	2.051	1.98857	2.0025	1.807	2.05714	0.7325	0.00341797	0.725833	0.000976563	-0.00666667	0.893904	0.814	0.00195312	0.57	0.00588927	-0.244	0.444291	0.688929	0.000610352	0.7575	0.00109394	0.0685714	1	-0.0396667	0.538659	0.0229762	0.737919	0.0626429	0.412152	0.0418333	0.87176	-0.0205952	0.796978	-0.0624286	0.598044	-0.1955	0.17634	0.0546429	0.680621	0.250143	0.0532729	0.0815	0.771303	-0.0435714	0.958972
PA 18:1_18:1	0.993667	0.9826	0.932643	0.891217	1.0939	0.945786	0.715267	0.48642	0.851229	-0.10245	0.339355	-0.2784	0.0268555	-0.17595	0.0414911	0.1113	0.322266	-0.49618	0.00390625	-0.60748	0.00195312	0.0131429	0.944285	-0.0814143	0.541626	-0.0945571	0.295776	-0.0110667	0.92119	-0.0610238	0.857112	-0.0499571	0.840751	0.202683	0.22763	0.054569	0.897668	-0.148114	0.120658	-0.228847	0.00898355	0.135962	0.0987986	0.364809	0.00751902	0.21375	0.146767	0.115593	0.526711
PA 18:1_18:2	1.04908	1.245	1.1005	1.129	1.2189	1.0373	0.85665	0.73928	0.877443	0.0799167	0.423828	-0.192433	0.339355	-0.27235	0.197326	-0.0261	0.845703	-0.50572	0.0488281	-0.47962	0.0371094	-0.0632	0.706358	-0.223057	0.067627	-0.159857	0.267578	0.195917	0.276334	0.0514167	0.897668	-0.1445	0.319322	0.0899	0.529998	-0.0917	0.777113	-0.1816	0.412152	-0.11737	0.594175	0.0207929	0.856651	0.138163	0.617155	-0.106017	0.391204	-0.143117	0.395985
PA 18:1_18:3	1.66058	1.716	1.63243	1.65667	1.898	1.79743	1.1169	0.95272	1.5918	-0.00391667	0.783571	-0.543683	0.0922852	-0.539767	0.0454469	0.182	0.155132	-0.76328	0.0136719	-0.94528	0.00976562	0.165	0.576104	-0.0406286	1	-0.205629	0.451147	0.0554167	0.552773	-0.0281548	0.918053	-0.0835714	0.977098	0.241333	0.248401	0.140762	0.718724	-0.100571	0.291791	-0.16418	0.465472	0.4749	0.141244	0.63908	0.00591175	0.185917	0.409679	0.168917	0.796978
PA 18:1_18:4	0.93	0.8568	0.959214	1.02758	1.08636	0.993571	0.64185	0.61752	0.9485	0.0975833	0.266113	-0.28815	0.00341797	-0.385733	0.0038398	0.22956	0.0136719	-0.23928	0.275391	-0.46884	0.105469	0.0343571	0.442046	-0.0107143	0.855225	-0.0450714	0.625732	-0.0732	0.468131	0.0292143	0.526711	0.102414	0.284681	0.0587767	0.373243	-0.0340119	0.431892	-0.0927886	0.168723	-0.02433	0.868698	0.30665	0.0192287	0.33098	0.0150552	0.131977	0.282934	-0.0632262	0.494013
PA 18:1_20:0	0.346417	0.4081	0.3896	0.525783	0.43542	0.679	0.130383	0.23314	0.226871	0.179367	0.0209961	-0.216033	0.00683594	-0.3954	0.00592154	0.02732	1	-0.17496	0.105469	-0.20228	0.107328	0.2894	0.00012207	-0.162729	0.0426947	-0.452129	0.00012207	0.0616833	0.0930896	0.0431833	0.122759	-0.0185	0.883567	-0.0903633	0.894787	0.153217	0.0252353	0.24358	0.0431441	0.102757	0.318889	0.0964881	0.275461	-0.00626857	0.921881	-0.152047	0.627738	0.110033	0.347446
PA 18:1_20:1	0.593083	0.653	0.592429	0.629167	0.6909	0.664643	0.43005	0.43762	0.579729	0.0360833	0.62207	-0.163033	0.0771484	-0.199117	0.0559297	0.0379	0.431641	-0.21538	0.0273438	-0.25328	0.00585938	0.0722143	0.0418701	-0.0127	0.807739	-0.0849143	0.172607	0.0599167	0.496507	-0.000654762	0.859616	-0.0605714	0.48218	0.0617333	0.766551	0.0354762	0.78101	-0.0262571	0.584845	0.00757	0.791395	0.149679	0.164192	0.142109	0.0260453	0.00181667	0.974236	0.036131	0.93959
PA 18:1_20:2	0.47025	0.5582	0.499	0.4611	0.53604	0.529857	0.311083	0.2463	0.493457	-0.00915	0.969727	-0.159167	0.30127	-0.150017	0.221272	-0.02216	0.769531	-0.3119	0.0273438	-0.28974	0.0755606	0.0308571	0.583008	-0.00554286	0.807739	-0.0364	0.951538	0.08795	0.456151	0.02875	0.321727	-0.0592	0.860529	0.07494	0.321945	0.0687571	1	-0.00618286	0.577866	-0.0647833	0.446259	0.182374	0.0514718	0.247157	0.00991771	-0.01301	0.821204	0.0400071	0.78101
PA 18:1_20:3	4.395	4.311	3.94643	5.51083	6.231	5.01929	3.16333	2.721	3.805	1.11583	0.00960515	-1.23167	0.0279957	-2.3475	0.0038398	1.92	0.00390625	-1.59	0.00585938	-3.51	0.00195312	1.07286	0.0201629	-0.141429	1	-1.21429	0.0202637	-0.084	0.538659	-0.448571	0.347446	-0.364571	0.796094	0.720167	0.409547	-0.491548	0.130844	-1.21171	0.113652	-0.442333	0.262176	0.641667	0.135737	1.084	0.00590846	0.804167	0.0691507	-0.0429762	0.979469
PA 18:1_22:3	1.54083	1.621	1.38643	2.70583	3.131	2.6	1.60192	1.4435	1.92786	1.165	0.0025165	0.0610833	0.850098	-1.10392	0.00669228	1.51	0.00195312	-0.1775	0.683286	-1.6875	0.00195312	1.21357	0.00012207	0.541429	0.00854492	-0.672143	0.021098	0.0801667	0.620335	-0.154405	0.268714	-0.234571	0.25905	0.425167	0.0930896	-0.105833	0.82009	-0.531	0.0464513	-0.158417	0.417582	0.32594	0.354457	0.484357	0.0432806	0.345	0.0442538	0.0485714	0.816931
PA 18:2_18:2	0.827417	0.8146	0.977071	0.994667	1.2553	0.897429	1.21375	0.8099	1.41957	0.16725	0.17627	0.386333	0.0341797	0.219083	0.266402	0.4407	0.0839844	-0.0047	0.921875	-0.4454	0.0488281	-0.0796429	0.714844	0.4425	0.0784912	0.522143	0.00854492	-0.0128167	0.380972	0.149655	0.431892	0.162471	1	0.260633	0.597636	-0.0972381	0.487379	-0.357871	0.0559111	-0.40385	0.180194	0.205821	0.157089	0.609671	0.000669979	0.27345	0.821204	-0.246893	0.297233
PA 18:2_20:0	1.1005	1.2184	1.20193	1.02783	1.0352	1.21679	1.28292	1.381	1.27514	-0.0726667	0.569336	0.182417	0.100001	0.255083	0.00669228	-0.1832	0.105469	0.1626	0.130859	0.3458	0.0273438	0.0148571	0.706358	0.0732143	0.489747	0.0583571	0.42627	0.1179	0.235141	0.101429	0.172217	-0.0164714	0.363888	0.00736667	0.488349	0.188952	0.0145266	0.181586	0.00995187	0.0980833	0.868993	-0.00777381	0.897616	-0.105857	0.519242	-0.110533	0.417582	0.0875238	0.268714
PA 18:2_20:1	0.766583	0.8746	0.832429	0.70575	0.8104	0.764943	0.721833	0.7397	0.828071	-0.0608333	0.62207	-0.04475	0.569336	0.0160833	0.824098	-0.0642	0.556641	-0.1349	0.105469	-0.0707	0.845703	-0.0674857	0.501587	-0.00435714	0.806708	0.0631286	0.583008	0.108017	0.313618	0.0658452	0.226695	-0.0421714	0.814738	0.10465	0.87176	0.0591929	0.291614	-0.0454571	0.703438	0.0178667	0.692297	0.106238	0.226695	0.0883714	0.159752	-0.00336667	0.87176	-0.00665238	0.742446
PA 18:2_20:2	0.761917	0.8363	0.7585	1.04225	1.0878	1.0615	0.864217	0.9506	1.012	0.280333	0.00488281	0.1023	0.151367	-0.178033	0.0454469	0.2515	0.0273438	0.1143	0.322266	-0.1372	0.193359	0.303	0.00231934	0.2535	0.0012207	-0.0495	0.6698	0.0743833	0.417582	-0.00341667	0.918053	-0.0778	0.371155	0.04555	0.668128	0.01925	0.958944	-0.0263	1	0.0863833	0.692132	0.147783	0.142407	0.0614	0.277756	-0.0288333	0.741564	0.0226667	0.78101
PA 18:2_22:0	0.848667	0.825	0.907857	0.651167	0.9572	1.012	0.781417	0.9483	0.978286	-0.1975	0.423828	-0.06725	0.824098	0.13025	0.50488	0.1322	0.556641	0.1233	0.375	-0.0089	0.845703	0.104143	0.509693	0.0704286	0.241211	-0.0337143	0.833935	-0.0236667	0.771303	0.0591905	0.503574	0.0828571	0.747364	0.306033	0.0923127	0.360833	0.0177862	0.0548	0.471586	0.166883	0.508332	0.196869	0.256842	0.0299857	0.558013	0.3297	0.313618	0.301643	0.231155
PA 18:2_22:1	0.805167	0.8616	0.835071	0.402617	0.53962	0.503129	0.4055	0.3637	0.4976	-0.40255	0.00341797	-0.399667	0.000976563	0.00288333	0.918813	-0.32198	0.0488281	-0.4979	0.00976562	-0.17592	0.275391	-0.331943	0.00402832	-0.337471	0.0107422	-0.00552857	0.833935	0.0564333	0.821204	0.0299048	0.979843	-0.0265286	1	0.137003	0.194051	0.100512	0.451424	-0.0364914	0.517596	-0.0418	0.729183	0.0921	0.415583	0.1339	0.228916	0.08057	0.456151	0.0706071	0.56045
PA 18:2_22:3	1.45417	1.5219	1.58357	2.2625	2.677	2.15429	1.37055	1.3111	1.54571	0.808333	0.000488281	-0.0836167	0.665896	-0.89195	0.00385729	1.1551	0.00390625	-0.2108	0.431641	-1.3659	0.00195312	0.570714	0.00524902	-0.0378571	0.714844	-0.608571	0.00257816	0.0677333	1	0.129405	0.571347	0.0616714	0.558099	0.4145	0.159327	-0.108214	0.56045	-0.522714	0.0358066	-0.05945	0.552773	0.175164	0.680672	0.234614	0.0325045	0.346767	0.180194	-0.237619	0.410456
PA 18:2_22:4	2.685	2.569	2.47571	3.38083	4.227	3.345	1.79975	1.767	2.25929	0.695833	0.0424805	-0.88525	0.0341797	-1.58108	0.00385729	1.658	0.00390625	-0.802	0.160156	-2.46	0.00390625	0.869286	0.0202637	-0.216429	0.550826	-1.08571	0.0134277	-0.116	0.530929	-0.209286	0.699627	-0.0932857	0.618537	0.846167	0.0804211	-0.0358333	0.395904	-0.882	0.0358066	-0.03275	0.92287	0.459536	0.116518	0.492286	0.0241447	0.962167	0.0691507	0.173452	1
PA 20:0_20:4	0.799833	0.8443	0.920929	0.828333	0.57644	0.916486	0.858483	0.94378	0.8744	0.0285	0.893904	0.05865	0.30127	0.03015	0.449804	-0.26786	0.193359	0.09948	0.193359	0.36734	0.0972011	-0.00444286	0.660268	-0.0465286	0.903198	-0.0420857	0.806708	0.0444667	0.895023	0.121095	0.207306	0.0766286	0.187587	-0.251893	0.15582	0.0881524	0.181052	0.340046	0.0492678	0.0852967	0.306352	0.0159167	0.718309	-0.06938	0.445546	-0.29636	0.282934	-0.0329429	0.75754
PAG	3.105	5.8959	5.70171	3.36692	2.6601	8.865	4.41833	3.8254	3.44214	0.261917	0.518555	1.31333	0.0771484	1.05142	0.350529	-3.2358	0.431641	-2.0705	0.130859	1.1653	0.553617	3.16329	0.0107422	-2.25957	0.0579834	-5.42286	0.00854492	2.7909	0.282934	2.59671	0.487379	-0.194186	0.618613	-0.706817	0.496507	5.49808	0.0173346	6.2049	0.00340781	-0.592933	0.313618	-0.97619	0.402547	-0.383257	0.860529	-3.49772	0.895053	2.90137	0.0107665
PC 28:1	0.2865	0.2577	0.276643	0.254583	0.3227	0.299857	0.380583	0.3897	0.327786	-0.0319167	0.109863	0.0940833	0.0922852	0.126	0.100001	0.065	0.113893	0.132	0.059171	0.067	0.625	0.0232143	0.314697	0.0511429	0.118896	0.0279286	0.625732	-0.0288	0.346279	-0.00985714	0.859616	0.0189429	0.291791	0.0681167	0.140237	0.0452738	0.0678148	-0.0228429	0.976639	0.00911667	0.921168	-0.0527976	0.455711	-0.0619143	0.39576	0.0969167	0.0168995	0.055131	0.071731
PC 30:0	0.813583	0.8938	0.864429	0.751917	0.8313	0.923929	1.01092	1.1148	0.960214	-0.0616667	0.255158	0.197333	0.0771484	0.259	0.0184083	-0.0625	0.275391	0.221	0.160156	0.2835	0.232422	0.0595	0.295776	0.0957857	0.325806	0.0362857	0.583008	0.0802167	0.140237	0.0508452	0.226616	-0.0293714	0.584845	0.0793833	0.627738	0.172012	0.00106713	0.0926286	0.0302372	0.103883	1	-0.0507024	0.78101	-0.154586	0.54577	-0.000833333	0.668128	0.121167	0.0848255
PC 32:0	16	15.85	16.5357	16.8917	15.99	19.7857	17.8833	17.72	16.2907	0.891667	0.753592	1.88333	0.151367	0.991667	0.449804	0.14	0.921875	1.87	0.322266	1.73	0.625	3.25	0.0784912	-0.245	0.903198	-3.495	0.0579834	-0.15	0.894994	0.535714	0.536955	0.685714	0.837585	-0.901667	0.821204	2.89405	0.09961	3.79571	0.0190941	-0.163333	0.771303	-1.59262	0.381827	-1.42929	0.625096	-0.751667	0.87176	2.35833	0.303543
PC 32:1	9.78333	9.954	10.3307	5.7325	5.877	7.39786	9.16333	9.693	9.39	-4.05083	0.000976563	-0.62	0.339355	3.43083	0.00871926	-4.077	0.00390625	-0.261	0.921875	3.816	0.0136719	-2.93286	0.00231934	-0.940714	0.357544	1.99214	0.0202637	0.170667	0.843147	0.547381	0.630785	0.376714	0.840751	0.1445	0.791913	1.66536	0.0107665	1.52086	0.00885147	0.529667	0.92287	0.226667	0.78101	-0.303	0.752095	-0.0261667	1	1.11798	0.273981
PC 32:2	1.53917	1.602	1.69286	1.32792	1.3502	1.64143	1.86083	2.07	1.95286	-0.21125	0.0228042	0.321667	0.203613	0.532917	0.00868612	-0.2518	0.0644531	0.468	0.0839844	0.7198	0.00976562	-0.0514286	0.345898	0.26	0.135254	0.311429	0.0905762	0.0628333	0.338611	0.15369	0.0995521	0.0908571	0.41205	0.0222833	0.868993	0.313512	0.0203997	0.291229	0.00645071	0.209167	0.644299	0.0920238	0.571478	-0.117143	0.883567	-0.04055	0.644205	0.159821	0.268386
PC 32:3	0.170167	0.1735	0.188429	0.172333	0.1842	0.215286	0.19975	0.2154	0.204857	0.00216667	0.733398	0.0295833	0.0828084	0.0274167	0.119722	0.0107	0.431641	0.0419	0.0839844	0.0312	0.492188	0.0268571	0.0166016	0.0164286	0.3453	-0.0104286	0.625732	0.00333333	0.467501	0.0182619	0.110587	0.0149286	0.177591	0.0118667	0.496507	0.0429524	0.00360243	0.0310857	0.00769045	0.01565	0.722343	0.00510714	0.75754	-0.0105429	0.837585	0.00853333	0.59774	0.0246905	0.157089
PC 34:1	171.75	158.84	172.071	146.208	150.4	192.143	197.417	204.3	201.786	-25.5417	0.0309195	25.6667	0.203613	51.2083	0.0233764	-8.44	0.769531	45.46	0.240816	53.9	0.0488281	20.0714	0.325806	29.7143	0.172607	9.64286	0.295776	-12.91	0.716706	0.321429	0.738092	13.2314	0.558013	4.19167	0.627738	45.9345	0.0145266	41.7429	0.00769045	6.88333	0.821204	4.36905	0.938492	-2.51429	0.66048	17.1017	0.530929	45.6131	0.0306964
PC 34:2	538.083	546	599.857	425.25	417.2	504.286	544.583	545.5	512	-112.833	0.00927734	6.5	0.909668	119.333	0.0365785	-128.8	0.00976562	-0.5	1	128.3	0.0644531	-95.5714	0.0107422	-87.8571	0.067627	7.71429	0.92496	7.91667	0.87176	61.7738	0.0206159	53.8571	0.172086	-8.05	0.791913	79.0357	0.0220436	87.0857	0.0220155	0.916667	0.766615	-32.5833	0.742446	-33.5	0.837585	-15.9667	0.974236	17.2619	0.554053
PC 34:3	20.075	20.54	22.1	16.015	16.15	20.9071	23.2417	25.1	23.3	-4.06	0.00488281	3.16667	0.266113	7.22667	0.0112782	-4.39	0.00976562	4.56	0.105469	8.95	0.00976562	-1.19286	0.148679	1.2	0.729827	2.39286	0.357544	0.465	0.509532	2.025	0.0371777	1.56	0.229798	0.135	1	4.89214	0.00165319	4.75714	0.000840714	1.85833	0.87176	0.0583333	0.877308	-1.8	0.796094	-0.33	0.771303	2.86714	0.122695
PC 34:4	0.82125	0.8109	0.875286	0.760167	0.7455	0.923571	0.958	1.0474	0.995286	-0.0610833	0.146552	0.13675	0.380371	0.197833	0.100001	-0.0654	0.160156	0.2365	0.105469	0.3019	0.0371094	0.0482857	0.501587	0.12	0.109334	0.0717143	0.625732	-0.01035	0.791913	0.0540357	0.117926	0.0643857	0.234983	-0.0146667	0.722343	0.163405	0.0269764	0.178071	0.000274314	0.0894	0.668128	0.0372857	0.455711	-0.0521143	0.931394	-0.00431667	0.92119	0.109369	0.189587
PC 36:0	1.57658	1.485	1.68571	1.58742	1.786	1.95143	1.655	1.74	1.70357	0.0108333	0.909668	0.0784167	0.480008	0.0675833	0.373709	0.301	0.91876	0.255	0.275391	-0.046	1	0.265714	0.069213	0.0178571	0.8752	-0.247857	0.0905762	-0.0915833	1	0.109131	0.159796	0.200714	0.500525	0.198583	0.947383	0.364012	0.0306964	0.165429	0.00915477	0.085	0.791913	0.0485714	0.897668	-0.0364286	0.976639	0.290167	0.92119	0.254881	0.273981
PC 36:1	37.4083	34.23	35.8357	39.9167	43.1	52.3143	48.8667	49.13	47.0357	2.50833	0.380371	11.4583	0.0209961	8.95	0.0559297	8.87	0.160156	14.9	0.160156	6.03	0.695312	16.4786	0.000244141	11.2	0.0352783	-5.27857	0.0494385	-3.17833	0.973692	-1.57262	0.897668	1.60571	0.814778	3.18333	0.467628	12.3976	0.0108828	9.21429	0.0358066	0.263333	0.674397	-1.83095	0.56045	-2.09429	0.666477	6.36167	0.771303	13.9702	0.0233637
PC 36:2	368.75	365	400.5	315.417	325	378.643	437.417	440.4	408.429	-53.3333	0.0206096	68.6667	0.0639648	122	0.0184661	-40	0.193359	75.4	0.193359	115.4	0.193359	-21.8571	0.315055	7.92857	0.855225	29.7857	0.271711	-3.75	0.92119	31.75	0.0678148	35.5	0.187491	9.58333	1	63.2262	0.0173346	53.6429	0.0191463	2.98333	0.92287	-28.9881	0.606888	-31.9714	0.837585	13.3333	0.766615	31.4762	0.455634
PC 36:3	160.5	159.6	170.929	147.508	144.8	186	207.75	218.2	213.643	-12.9917	0.169153	47.25	0.0279957	60.2417	0.00868612	-14.8	0.307749	58.6	0.0839844	73.4	0.0283141	15.0714	0.379001	42.7143	0.0253294	27.6429	0.032767	-0.9	0.921168	10.4286	0.236572	11.3286	0.218534	-2.70833	0.894994	38.4917	0.0125202	41.2	0.00187435	10.45	1	5.89286	0.643315	-4.55714	0.68183	-1.80833	0.947383	28.0631	0.0677678
PC 36:4	216	204.7	229.286	175.417	171.5	203.5	212.917	212.7	202.786	-40.5833	0.00683594	-3.08333	0.78349	37.5	0.142368	-33.2	0.0371094	8	0.721103	41.2	0.236137	-25.7857	0.0445008	-26.5	0.176901	-0.714286	1	-11.3	0.468131	13.2857	0.455634	24.5857	0.311924	-3.91667	0.771303	28.0833	0.030725	32	0.00705854	-0.216667	0.627738	-10.131	0.643372	-9.91429	0.883567	7.38333	0.722343	14.7976	0.536955
PC 36:5	11.0617	11.139	12.28	7.9575	7.58	10.2943	12.485	12.044	11.6957	-3.10417	0.00244141	1.42333	0.30127	4.5275	0.00669228	-3.559	0.00585938	0.905	0.921875	4.464	0.0273438	-1.98571	0.0130758	-0.584286	0.267578	1.40143	0.118896	0.0773333	0.574724	1.21833	0.0473741	1.141	0.253123	-0.3775	0.674397	2.33679	0.0126697	2.71429	0.000669979	-0.441	0.766615	-0.789286	0.680672	-0.348286	0.976639	-0.454833	0.722343	1.11845	0.211556
PC 36:6	0.53775	0.4993	0.548071	0.501583	0.4797	0.604357	0.6505	0.6503	0.682071	-0.0361667	0.266402	0.11275	0.151367	0.148917	0.0293825	-0.0196	0.695312	0.151	0.105469	0.1706	0.0644531	0.0562857	0.172607	0.134	0.0494385	0.0777143	0.442046	-0.03845	0.448022	0.0103214	0.588963	0.0487714	0.429148	-0.0218833	0.869029	0.102774	0.0476021	0.124657	0.00141347	-0.0002	0.674397	0.0315714	0.680672	0.0317714	0.508007	0.0165667	0.92287	0.0924524	0.064032
PC 38:0	1.64583	1.598	1.75357	1.785	2.041	2.36643	2.10583	2.251	2.08786	0.139167	0.0922852	0.46	0.0424805	0.320833	0.197326	0.443	0.130859	0.653	0.0644531	0.21	0.769531	0.612857	0.00109394	0.334286	0.069213	-0.278571	0.151831	-0.0478333	0.973692	0.107738	0.128859	0.155571	0.500338	0.256	0.306489	0.581429	0.00118911	0.325429	0.0532211	0.145167	0.791913	-0.0179762	0.899475	-0.163143	0.814778	0.303833	0.380972	0.47369	0.0306964
PC 38:1	0.237683	0.17936	0.227229	0.282583	0.3001	0.371786	0.236583	0.2179	0.2474	0.0449	0.233398	-0.0011	0.733398	-0.046	0.0682166	0.12074	0.0136719	0.03854	0.921875	-0.0822	0.160156	0.144557	0.0166016	0.0201714	0.6698	-0.124386	0.00170898	-0.0583233	0.234611	-0.0104548	0.77689	0.0478686	0.500152	0.0175167	0.92287	0.0892024	0.0179625	0.0716857	0.0305875	-0.0186833	0.140237	0.0108167	0.704507	0.0295	0.212499	0.07584	0.346279	0.0996571	0.117926
PC 38:3	41.0833	36.45	40.8857	32.8417	33.96	43.1714	46.3583	45.09	45.6143	-8.24167	0.0185577	5.275	0.255158	13.5167	0.00761581	-2.49	0.540555	8.64	0.240816	11.13	0.240816	2.28571	0.903198	4.72857	0.625732	2.44286	0.0961151	-4.63333	0.373243	-0.197619	1	4.43571	0.363783	1.11833	0.582414	10.3298	0.00644729	9.21143	0.0532729	-1.26833	0.380972	-0.744048	0.742446	0.524286	0.471586	5.75167	0.137802	10.5274	0.0269764
PC 38:4	127.783	108.08	125.979	118.425	118.85	129.986	132.742	127.76	121.3	-9.35833	0.100001	4.95833	0.937449	14.3167	0.266402	10.77	0.921875	19.68	0.322266	8.91	0.921875	4.00714	0.888841	-4.67857	0.855225	-8.68571	0.135254	-19.7033	0.22239	-1.80476	0.89765	17.8986	0.265496	0.425	0.868919	11.5607	0.207462	11.1357	0.363574	-4.98167	0.380972	-11.4417	0.440166	-6.46	0.976623	20.1283	0.391204	13.3655	0.455634
PC 38:5	52.5917	48.46	51.2786	49.7333	50.88	58.65	66.7583	69.7	65.05	-2.85833	0.0922852	14.1667	0.0341797	17.025	0.0293025	2.42	0.625	21.24	0.0839844	18.82	0.105469	7.37143	0.0905762	13.7714	0.0245361	6.4	0.104004	-4.13167	0.248401	-1.3131	0.857112	2.81857	0.371155	1.14667	0.391204	8.91667	0.0349296	7.77	0.0484037	2.94167	1	-1.70833	1	-4.65	0.796094	5.27833	0.254303	10.2298	0.0173346
PC 38:6	134.25	118.64	136.714	118.6	115.88	142.571	146.833	138.94	143.429	-15.65	0.0253135	12.5833	0.168989	28.2333	0.0454469	-2.76	0.769531	20.3	0.375	23.06	0.375	5.85714	0.753079	6.71429	0.637601	0.857143	1	-15.61	0.447894	2.46429	0.718678	18.0743	0.412152	-2.72	1	23.9714	0.019208	26.6914	0.00725148	-7.89333	0.121041	-3.40476	0.699627	4.48857	0.703253	12.89	0.373243	21.5071	0.0505621
PC 40:2	0.42075	0.4515	0.480857	0.35925	0.3844	0.467214	0.47125	0.5145	0.459929	-0.0615	0.0522461	0.0505	0.289402	0.112	0.100001	-0.0671	0.113893	0.063	0.375	0.1301	0.160156	-0.0136429	0.583008	-0.0209286	0.346254	-0.00728571	0.295776	0.03075	0.0930896	0.0601071	0.0236047	0.0293571	0.319428	0.02515	0.530929	0.107964	0.0135227	0.0828143	0.101032	0.04325	0.674397	-0.0113214	0.859616	-0.0545714	0.625096	-0.0056	1	0.0478571	0.130844
PC 40:3	0.714667	0.7286	0.784786	0.638833	0.6674	0.854071	0.841333	0.8829	0.8745	-0.0758333	0.109863	0.126667	0.239136	0.2025	0.119722	-0.0612	0.625	0.1543	0.275391	0.2155	0.155132	0.0692857	0.263494	0.0897143	0.153076	0.0204286	1	0.0139333	0.627738	0.070119	0.172805	0.0561857	0.253433	0.0285667	0.771303	0.215238	0.0173346	0.186671	0.0841277	0.0415667	0.974236	0.0331667	0.78101	-0.0084	0.840751	0.0146333	0.771303	0.145119	0.0355979
PC 40:4	2.95583	2.844	3.18857	2.47583	2.549	3.04214	3.2325	3.225	3.08214	-0.48	0.0161133	0.276667	0.423828	0.756667	0.0233764	-0.295	0.375	0.381	0.625	0.676	0.275391	-0.146429	0.42627	-0.106429	0.501587	0.04	0.683165	-0.111833	0.895053	0.232738	0.0802272	0.344571	0.253433	0.0731667	0.791913	0.56631	0.0849271	0.493143	0.143148	-0.0075	0.530929	-0.150357	0.55412	-0.142857	0.953297	0.185	0.692297	0.333571	0.251953
PC 40:5	6.64583	5.927	6.29071	6.08917	6.496	7.01071	8.12167	8.177	7.46429	-0.556667	0.151367	1.47583	0.17627	2.0325	0.0293825	0.569	0.695312	2.25	0.105469	1.681	0.307749	0.72	0.463135	1.17357	0.0554728	0.453571	0.172607	-0.718833	0.254303	-0.355119	0.471399	0.363714	0.598124	0.406833	0.509412	0.921548	0.142476	0.514714	0.395657	0.0553333	0.391204	-0.657381	0.526711	-0.712714	0.840751	1.12567	0.282934	1.27667	0.106
PC 40:6	41.4417	32.96	39.7214	40.15	38.82	45.95	49.9583	44.4	46.55	-1.29167	0.423828	8.51667	0.0268555	9.80833	0.0559297	5.86	0.322266	11.44	0.232422	5.58	0.769531	6.22857	0.295776	6.82857	0.184235	0.6	0.777511	-8.48167	0.0804897	-1.72024	0.520198	6.76143	0.311924	-1.33	0.92287	5.8	0.159796	7.13	0.159842	-5.55833	0.180194	-3.40833	0.503647	2.15	0.403111	7.15167	0.187125	7.52024	0.144784
PC 42:1	0.114833	0.1067	0.110714	0.154	0.1716	0.1995	0.19975	0.2121	0.197071	0.0391667	0.0025165	0.0849167	0.000488281	0.04575	0.0293825	0.0649	0.00585938	0.1054	0.00195312	0.0405	0.275391	0.0887857	0.00012207	0.0863571	0.00012207	-0.00242857	0.451147	-0.00813333	0.530813	-0.00411905	0.6617	0.00401429	0.61846	0.0176	0.574724	0.0455	0.00307627	0.0279	0.0324668	0.01235	0.895053	-0.00267857	0.857088	-0.0150286	0.906754	0.0257333	0.306625	0.049619	0.00430233
PC 42:2	0.191917	0.2115	0.215071	0.192	0.2188	0.233	0.2665	0.2756	0.239071	8.33333e-05	0.893904	0.0745833	0.0209961	0.0745	0.0184661	0.0073	1	0.0641	0.0839844	0.0568	0.193359	0.0179286	0.300171	0.024	0.245377	0.00607143	0.949932	0.0195833	0.0746114	0.0231548	0.0268842	0.00357143	0.929905	0.0268	0.282934	0.041	0.0327696	0.0142	0.333553	0.0091	0.843147	-0.0274286	0.471399	-0.0365286	0.234983	0.00721667	0.947412	0.0178452	0.425157
PC 42:4	0.2095	0.2227	0.231214	0.210917	0.221	0.262071	0.272167	0.2813	0.2535	0.00141667	0.791016	0.0626667	0.0922852	0.06125	0.0293825	-0.0017	1	0.0586	0.113658	0.0603	0.236137	0.0308571	0.109334	0.0222857	0.362568	-0.00857143	0.489747	0.0132	0.468131	0.0217143	0.0173346	0.00851429	0.218734	0.0100833	0.447894	0.0511548	0.019208	0.0410714	0.0531693	0.00913333	1	-0.0186667	0.606827	-0.0278	0.625096	-0.00311667	0.771303	0.0294405	0.347446
PC 42:5	0.329333	0.321	0.344857	0.253333	0.2727	0.313714	0.33075	0.3547	0.327286	-0.076	0.00683594	0.00141667	1	0.0774167	0.0293825	-0.0483	0.130859	0.0337	0.646248	0.082	0.193359	-0.0311429	0.209174	-0.0175714	0.390991	0.0135714	0.463135	-0.00833333	0.59774	0.0155238	0.211556	0.0238571	0.172086	0.0193667	0.488595	0.060381	0.0639411	0.0410143	0.159752	0.02395	0.722343	-0.00346429	0.859616	-0.0274143	0.840751	0.0277	0.380972	0.0448571	0.094543
PC 42:6	0.872833	0.8385	0.978786	0.659917	0.6699	0.7855	0.860667	0.8945	0.862214	-0.212917	0.00244141	-0.0121667	0.909668	0.20075	0.0184661	-0.1686	0.0839844	0.056	0.695312	0.2246	0.160156	-0.193286	0.00524902	-0.116571	0.0579834	0.0767143	0.135254	-0.0343333	0.674397	0.105952	0.0346499	0.140286	0.107041	0.00998333	1	0.125583	0.193151	0.1156	0.191532	0.0338333	0.627738	0.00154762	1	-0.0322857	0.68183	0.0443167	0.821204	0.019631	0.704507
PC O-28:0	0.223183	0.3085	0.3746	0.489333	0.5239	0.676786	0.60075	0.6654	0.551143	0.26615	0.00341797	0.377567	0.00488281	0.111417	0.266402	0.2154	0.0526332	0.3569	0.00976562	0.1415	0.275391	0.302186	0.0012207	0.176543	0.0166016	-0.125643	0.00305176	0.0853167	0.471474	0.151417	0.190065	0.0661	0.651932	0.0345667	0.817433	0.187452	0.00448016	0.152886	0.0325422	0.06465	0.62083	-0.0496071	0.738092	-0.114257	0.471586	-0.05075	0.530929	0.0360357	0.667254
PC O-30:1	0.0670833	0.1194	0.0939286	0.0751667	0.0698	0.0972857	0.0898333	0.0851	0.0726429	0.00808333	0.878403	0.02275	0.373709	0.0146667	0.449804	-0.0496	0.109433	-0.0343	0.556641	0.0153	1	0.00335714	0.944285	-0.0212857	0.398305	-0.0246429	0.294507	0.0523167	0.124397	0.0268452	0.357196	-0.0254714	0.327906	-0.00536667	0.716014	0.022119	0.303129	0.0274857	0.218333	-0.00473333	0.568983	-0.0171905	0.5837	-0.0124571	0.97544	-0.0576833	0.128833	-0.00472619	0.917997
PC O-30:2	0.0546667	0.0563	0.0600714	0.0525833	0.0606	0.0708571	0.0671667	0.0673	0.0608571	-0.00208333	0.813875	0.0125	0.109863	0.0145833	0.0293825	0.0043	0.492188	0.011	0.232422	0.0067	0.556641	0.0107857	0.0784912	0.000785714	0.807739	-0.01	0.285644	0.00163333	0.667952	0.00540476	0.267318	0.00377143	0.639111	0.00801667	0.137135	0.0182738	0.00363128	0.0102571	0.0649423	0.000133333	0.894816	-0.00630952	0.553917	-0.00644286	0.747151	0.00638333	0.428664	0.012869	0.129056
PC O-32:1	0.608417	0.6271	0.669214	0.565417	0.6497	0.765714	0.733333	0.7876	0.720643	-0.043	0.233398	0.124917	0.129395	0.167917	0.0559297	0.0226	0.845703	0.1605	0.0644531	0.1379	0.275391	0.0965	0.067627	0.0514286	0.625732	-0.0450714	0.193726	0.0186833	0.496507	0.0607976	0.0526434	0.0421143	0.340738	0.0842833	0.380972	0.200298	0.000422411	0.116014	0.0375649	0.0542667	0.552773	-0.0126905	1	-0.0669571	0.519424	0.0656	0.417582	0.1395	0.00644729
PC O-32:2	0.269	0.3005	0.314	0.247417	0.2898	0.341857	0.311333	0.3524	0.319929	-0.0215833	0.0639648	0.0423333	0.339355	0.0639167	0.068353	-0.0107	0.431641	0.0519	0.193359	0.0626	0.322266	0.0278571	0.6698	0.00592857	1	-0.0219286	0.327877	0.0315	0.107202	0.045	0.014847	0.0135	0.666477	0.0423833	0.106009	0.0944405	0.00118911	0.0520571	0.0569859	0.0410667	0.496507	0.00859524	0.938492	-0.0324714	0.464117	0.0108833	0.947412	0.0494405	0.198415
PC O-34:0	0.455167	0.4748	0.52	0.527417	0.5526	0.668357	0.654917	0.6706	0.583429	0.07225	0.0922852	0.19975	0.00960515	0.1275	0.0829604	0.0778	0.193359	0.1958	0.0488281	0.118	0.431641	0.148357	0.00305176	0.0634286	0.325806	-0.0849286	0.067627	0.0196333	0.597636	0.0648333	0.0306964	0.0452	0.108344	0.0251833	0.895053	0.14094	0.0603812	0.115757	0.107194	0.0156833	0.87176	-0.0714881	0.455711	-0.0871714	0.265704	0.00555	0.92287	0.0761071	0.297233
PC O-34:1	4.2825	4.241	4.49071	5.05583	5.383	6.31571	6.49417	6.622	6.09857	0.773333	0.00244141	2.21167	0.000976563	1.43833	0.0682166	1.142	0.0467105	2.381	0.0136719	1.239	0.275391	1.825	0.00012207	1.60786	0.000854492	-0.217143	0.6698	-0.0415	0.92119	0.208214	0.291367	0.249714	0.278593	0.327167	0.248401	1.25988	0.00505267	0.932714	0.0484037	0.127833	0.868993	-0.395595	0.78101	-0.523429	0.703376	0.368667	0.582414	1.05167	0.00911418
PC O-34:2	4.59917	5.095	5.32929	4.43667	5.285	5.66286	6.34	6.815	5.67714	-0.1625	0.339355	1.74083	0.0268555	1.90333	0.0144833	0.19	0.574814	1.72	0.0839844	1.53	0.160156	0.333571	0.593527	0.347857	0.541626	0.0142857	0.855225	0.495833	0.0804897	0.730119	0.0252353	0.234286	0.54577	0.848333	0.668128	1.22619	0.0421177	0.377857	0.253433	0.475	0.575049	-0.662857	0.410296	-1.13786	0.229697	0.3525	0.87176	0.496071	0.526711
PC O-34:3	1.47758	1.494	1.57929	1.23225	1.6923	1.89286	1.933	2.2109	1.96786	-0.245333	0.129395	0.455417	0.0293825	0.70075	0.00669228	0.1983	0.286321	0.7169	0.0273438	0.5186	0.160156	0.313571	0.441907	0.388571	0.0784912	0.075	0.660268	0.0164167	0.391204	0.101702	0.0287089	0.0852857	0.379464	0.46005	0.552548	0.660607	0.0046568	0.200557	0.0464037	0.2779	0.409679	0.0348571	0.738092	-0.243043	0.412254	0.443633	0.92287	0.558905	0.116456
PC O-36:0	0.363083	0.4104	0.405071	0.4295	0.4579	0.536071	0.504	0.521	0.459	0.0664167	0.012207	0.140917	0.00244141	0.0745	0.197326	0.0475	0.375	0.1106	0.130859	0.0631	0.492188	0.131	0.000610352	0.0539286	0.104004	-0.0770714	0.153076	0.0473167	0.165905	0.0419881	0.172805	-0.00532857	0.769649	0.0284	0.417582	0.106571	0.00429572	0.0781714	0.0150552	0.017	0.771303	-0.045	0.520198	-0.062	0.379568	-0.0189167	0.468131	0.0645833	0.159796
PC O-36:1	2.4925	2.594	2.71286	2.65833	2.94	3.37714	3.73167	3.836	3.59357	0.165833	0.307635	1.23917	0.000488281	1.07333	0.00871926	0.346	0.275391	1.242	0.0195312	0.896	0.160156	0.664286	0.00231934	0.880714	0.000854492	0.216429	0.6698	0.1015	0.488472	0.220357	0.0306679	0.118857	0.218333	0.281667	0.321945	0.71881	0.00911418	0.437143	0.0788523	0.104333	1	-0.138095	0.93959	-0.242429	0.814778	0.180167	0.582414	0.498452	0.106
PC O-36:2	12.8617	14.57	15.0714	11.2842	12.358	13.9329	17.7142	18.46	16.0607	-1.5775	0.0293825	4.8525	0.0209961	6.43	0.00761581	-2.212	0.0839844	3.89	0.130859	6.102	0.0371094	-1.13857	0.241211	0.989286	0.637684	2.12786	0.245377	1.70833	0.0693916	2.20976	0.01068	0.501429	0.39504	1.07383	0.821204	2.64869	0.0757819	1.57486	0.197486	0.745833	0.947412	-1.65345	0.630785	-2.39929	0.371155	-0.6345	0.627738	0.438929	0.918053
PC O-36:3	2.715	2.851	3.01429	2.43083	2.756	3.19214	3.87083	4.128	3.62857	-0.284167	0.0497723	1.15583	0.0341797	1.44	0.00669228	-0.095	0.798731	1.277	0.0136719	1.372	0.0273438	0.177857	0.753079	0.614286	0.0418701	0.436429	0.12395	0.136	0.552661	0.299286	0.0603373	0.163286	0.278489	0.325167	0.156054	0.76131	0.00430233	0.436143	0.265704	0.257167	0.538659	-0.242262	0.938492	-0.499429	0.333868	0.189167	0.496507	0.462024	0.149751
PC O-36:4	4.58583	4.638	4.92571	4.04667	4.497	5.19	5.395	5.599	5.01071	-0.539167	0.0161133	0.809167	0.233398	1.34833	0.0454469	-0.141	0.431641	0.961	0.105469	1.102	0.236137	0.264286	0.951538	0.085	0.951538	-0.179286	0.501587	0.0521667	0.973684	0.339881	0.164843	0.287714	0.187491	0.450333	0.306625	1.14333	0.00935577	0.693	0.319428	0.204	0.722343	-0.384286	0.899475	-0.588286	0.558099	0.398167	0.974236	0.803452	0.175903
PC O-36:5	2.3425	2.167	2.44214	2.21667	2.737	2.96214	2.595	2.739	2.46429	-0.125833	0.518555	0.2525	0.339355	0.378333	0.099833	0.57	0.492188	0.572	0.130859	0.002	1	0.52	0.327581	0.0221429	0.951538	-0.497857	0.102555	-0.1755	0.692214	0.0996429	0.142544	0.275143	0.0788523	0.520333	0.947383	0.745476	0.0108556	0.225143	0.0495655	0.144	0.895053	-0.130714	0.704507	-0.274714	0.584845	0.695833	0.380972	0.645833	0.129056
PC O-38:0	3.77333	3.467	3.87786	3.07167	3.125	4.02714	4.39917	4.449	4.64714	-0.701667	0.000488281	0.625833	0.266113	1.3275	0.0233764	-0.342	0.240816	0.982	0.0839844	1.324	0.0488281	0.149286	0.807739	0.769286	0.0784912	0.62	0.153076	-0.306333	0.771303	0.104524	0.347446	0.410857	0.319428	0.0533333	0.380972	0.955476	0.000185966	0.902143	0.000353494	0.0498333	0.791913	0.247976	0.60695	0.198143	0.54577	0.359667	0.254303	0.850952	0.00305435
PC O-38:1	0.9335	0.9746	1.09264	1.20667	1.2837	1.44879	1.19483	1.2476	1.18136	0.273167	0.0424805	0.261333	0.0161133	-0.0118333	0.624664	0.3091	0.193359	0.273	0.193359	-0.0361	0.769531	0.356143	0.00350227	0.0887143	0.625732	-0.267429	0.029541	0.0411	0.62083	0.159143	0.0569459	0.118043	0.12741	0.0770333	0.821204	0.242119	0.0672657	0.165086	0.143148	0.0527667	0.87176	-0.0134762	0.859616	-0.0662429	0.598124	0.0359333	0.821204	0.0829762	0.471399
PC O-38:2	9.27917	11.934	12.1464	6.31833	7.899	8.525	10.945	12.698	10.5386	-2.96083	0.000976563	1.66583	0.30127	4.62667	0.00871926	-4.035	0.00976562	0.764	0.845703	4.799	0.0273438	-3.62143	0.0012207	-1.60786	0.135254	2.01357	0.241211	2.65483	0.00442901	2.86726	0.00742096	0.212429	1	1.58067	0.202967	2.20667	0.144784	0.626	0.666477	1.753	0.668128	-0.406429	0.979479	-2.15943	0.412254	-1.07417	0.380972	-0.660595	0.32836
PC O-38:3	2.14	2.315	2.39929	1.98667	2.188	2.57143	3.405	3.503	3.22286	-0.153333	0.271726	1.265	0.00341797	1.41833	0.00509932	-0.127	0.431641	1.188	0.0195312	1.315	0.00195312	0.172143	0.855225	0.823571	0.00170898	0.651429	0.0201629	0.175	0.198262	0.259286	0.0125655	0.0842857	0.333658	0.201333	0.210141	0.584762	0.0126697	0.383429	0.0694365	0.098	0.947412	-0.182143	0.82009	-0.280143	0.814778	0.0263333	0.895023	0.325476	0.226695
PC O-38:4	4.84833	4.868	5.36643	4.9125	5.342	5.585	6.38667	6.345	5.66857	0.0641667	0.909668	1.53833	0.0341797	1.47417	0.0233764	0.474	0.375	1.477	0.105469	1.003	0.540555	0.218571	0.900061	0.302143	0.541626	0.0835714	0.903198	0.0196667	0.87176	0.518095	0.0448257	0.498429	0.0956428	0.4295	0.582414	0.6725	0.280005	0.243	0.883567	-0.0416667	0.947412	-0.718095	0.56045	-0.676429	0.371155	0.409833	0.771303	0.154405	0.624928
PC O-38:5	4.57667	4.483	4.76071	5.0075	5.54	6.40214	5.64167	6.033	5.51143	0.430833	0.168167	1.065	0.109863	0.634167	0.306556	1.057	0.0742735	1.55	0.0839844	0.493	0.921875	1.64143	0.00012207	0.750714	0.193726	-0.890714	0.104004	-0.0936667	0.843147	0.184048	0.189511	0.277714	0.379672	0.5325	0.22763	1.39464	0.0173346	0.862143	0.379672	0.391333	0.771303	-0.130238	0.958972	-0.521571	0.860529	0.626167	0.552773	1.2106	0.0406894
PC O-38:6	2.13333	2.108	2.28357	2.13083	2.354	2.82	2.69583	2.843	2.61714	-0.0025	0.969727	0.5625	0.0639648	0.565	0.0559297	0.246	0.431641	0.735	0.0644531	0.489	0.540555	0.536429	0.00671387	0.333571	0.0784912	-0.202857	0.232851	-0.0253333	0.895053	0.150238	0.129056	0.175571	0.207865	0.223167	0.248401	0.689167	0.00168531	0.466	0.0374818	0.147167	0.921168	-0.0786905	0.918025	-0.225857	0.68183	0.2485	0.456151	0.538929	0.0526434
PC O-40:1	4.75833	4.272	4.81714	4.31667	4.075	5.23286	5.735	5.692	6.05643	-0.441667	0.0268555	0.976667	0.08426	1.41833	0.0293825	-0.197	0.343253	1.42	0.139157	1.617	0.160156	0.415714	0.855225	1.23929	0.0579834	0.823571	0.193726	-0.486333	0.821204	0.0588095	0.738092	0.545143	0.538587	-0.241667	0.771303	0.91619	0.0135387	1.15786	0.00306742	-0.043	0.373243	0.321429	0.667254	0.364429	0.39576	0.244667	0.582414	0.857381	0.0355979
PC O-40:2	0.76	0.764	0.833857	0.635333	0.6841	0.803214	1.0035	1.017	0.957357	-0.124667	0.00683594	0.2435	0.0268555	0.368167	0.00509932	-0.0799	0.322266	0.253	0.0644531	0.3329	0.0273438	-0.0306429	0.501587	0.1235	0.118896	0.154143	0.0245361	0.004	0.821204	0.0738571	0.130844	0.0698571	0.234983	0.0487667	0.235141	0.167881	0.00309656	0.119114	0.0693759	0.0135	0.973684	-0.0461429	0.667254	-0.0596429	0.625096	0.0447667	0.538659	0.0940238	0.273981
PC O-40:3	0.625	0.6756	0.714643	0.588	0.6889	0.781571	0.844	0.8681	0.846429	-0.037	0.233398	0.219	0.00927734	0.256	0.00509932	0.0133	0.695312	0.1925	0.0839844	0.1792	0.232422	0.0669286	0.903198	0.131786	0.0905762	0.0648571	0.390991	0.0506	0.254303	0.0896429	0.0173346	0.0390429	0.311924	0.1009	0.159327	0.193571	0.0125958	0.0926714	0.168723	0.0241	0.895023	0.00242857	0.89765	-0.0216714	0.953287	0.0503	0.87176	0.103929	0.347446
PC O-40:4	2.1625	2.284	2.53143	1.9875	2.307	2.37286	2.56083	2.833	2.43	-0.175	0.151367	0.398333	0.233398	0.573333	0.0454469	0.023	0.635586	0.549	0.160156	0.526	0.322266	-0.158571	0.232851	-0.101429	0.501587	0.0571429	0.850582	0.1215	0.380972	0.368929	0.0192287	0.247429	0.0841277	0.3195	0.390936	0.385357	0.246837	0.0658571	0.953277	0.272167	0.428664	-0.130833	1	-0.403	0.340738	0.198	0.627738	0.0164286	0.440244
PC O-40:5	1.05442	1.0546	1.12564	1.21575	1.3597	1.53714	1.63417	1.693	1.48429	0.161333	0.0453758	0.57975	0.00341797	0.418417	0.0454469	0.3051	0.0644531	0.6384	0.00195312	0.3333	0.232422	0.4115	0.00136293	0.358643	0.00671387	-0.0528571	0.593527	0.000183333	1	0.0712262	0.142202	0.0710429	0.265184	0.14395	0.552324	0.321393	0.0166585	0.177443	0.0783964	0.0588333	0.644205	-0.149881	0.571281	-0.208714	0.371155	0.143767	0.716783	0.250167	0.207229
PC O-40:6	2.29583	2.172	2.45857	2.06083	2.248	2.44857	2.78667	2.69	2.53071	-0.235	0.0161133	0.490833	0.125944	0.725833	0.0184661	0.076	1	0.518	0.193359	0.442	0.540555	-0.01	0.726768	0.0721429	0.951538	0.0821429	0.949932	-0.123833	0.574941	0.162738	0.13547	0.286571	0.135064	0.187167	0.380972	0.387738	0.0677678	0.200571	0.725173	-0.0966667	0.59774	-0.255952	0.526711	-0.159286	0.977098	0.311	0.121146	0.225	0.595155
PC O-42:0	1.50083	1.3671	1.45643	1.10742	1.1112	1.29214	1.34617	1.4131	1.42714	-0.393417	0.000488281	-0.154667	0.129395	0.23875	0.0559297	-0.2559	0.0273438	0.046	0.921875	0.3019	0.192518	-0.164286	0.116462	-0.0292857	0.801684	0.135	0.0494385	-0.133733	0.198262	-0.0444048	0.624691	0.0893286	0.411643	0.00378333	0.627738	0.184726	0.0893589	0.180943	0.168538	0.0669333	0.766551	0.0809762	0.503282	0.0140429	0.46402	0.137517	0.254303	0.229131	0.0421528
PC O-42:1	0.707417	0.637	0.647571	0.742	0.7308	0.829143	0.991583	1.063	0.953	0.0345833	0.151367	0.284167	0.012207	0.249583	0.0293825	0.0938	0.193359	0.426	0.0136719	0.3322	0.0839844	0.181571	0.000244141	0.305429	0.00012207	0.123857	0.067627	-0.0704167	0.262176	-0.0598452	0.0950116	0.0105714	0.708831	-0.0112	0.947397	0.0871429	0.117926	0.0983429	0.168723	0.0714167	0.87176	-0.0385833	0.742446	-0.11	0.814778	0.0592167	0.456151	0.146988	0.0201601
PC O-42:2	0.5335	0.5031	0.550643	0.442833	0.4695	0.570214	0.66825	0.7043	0.695643	-0.0906667	0.0209961	0.13475	0.0639648	0.225417	0.00669228	-0.0336	0.556641	0.2012	0.0839844	0.2348	0.0644531	0.0195714	0.777511	0.145	0.0784912	0.125429	0.0107422	-0.0304	0.821204	0.0171429	0.643372	0.0475429	0.725288	0.0266667	0.306489	0.127381	0.0108828	0.100714	0.0191202	0.03605	0.771303	0.0273929	0.742446	-0.00865714	0.584845	0.0570667	0.456151	0.110238	0.0997259
PC O-42:3	1.75833	1.6268	1.81214	1.35325	1.2808	1.71429	1.84	1.8658	1.97786	-0.405083	0.00470969	0.0816667	0.84446	0.48675	0.0293825	-0.346	0.0371094	0.239	0.695312	0.585	0.105469	-0.0978571	0.118896	0.165714	0.463135	0.263571	0.208274	-0.131533	0.947412	0.0538095	0.836968	0.185343	0.792082	-0.07245	0.973692	0.361036	0.00934365	0.433486	0.00646229	0.0258	0.428664	0.137857	0.536955	0.112057	0.363992	0.0590833	0.716783	0.307226	0.0220663
PC O-42:4	0.301333	0.2628	0.310714	0.344833	0.3648	0.423143	0.481083	0.5005	0.438286	0.0435	0.125944	0.17975	0.00488281	0.13625	0.0366713	0.102	0.00976562	0.2377	0.00585938	0.1357	0.105469	0.112429	0.00012207	0.127571	0.0107422	0.0151429	0.951538	-0.0385333	0.291285	0.00938095	0.661863	0.0479143	0.0841277	0.0199667	0.496507	0.0783095	0.0145434	0.0583429	0.0464037	0.0194167	1	-0.0427976	0.402547	-0.0622143	0.508007	0.0585	0.17634	0.0689286	0.0678148
PC O-44:3	0.1138	0.06542	0.115743	0.15475	0.1707	0.180214	0.206667	0.2043	0.196429	0.04095	0.0366713	0.0928667	0.00683594	0.0519167	0.0366713	0.10528	0.00195312	0.13888	0.00800431	0.0336	0.41452	0.0644714	0.00136293	0.0806857	0.0107422	0.0162143	0.530057	-0.04838	0.124397	0.00194286	0.917716	0.0503229	0.0488501	0.01595	0.248401	0.0254643	0.246675	0.00951429	0.577866	-0.00236667	0.488595	-0.0102381	0.630785	-0.00787143	0.577948	0.06433	0.00895699	0.0235214	0.589091
PC O-44:4	0.13325	0.1321	0.144857	0.177	0.1524	0.167214	0.185667	0.1924	0.186643	0.04375	0.00244141	0.0524167	0.17627	0.00866667	0.755658	0.0203	0.105469	0.0603	0.0839844	0.04	0.695312	0.0223571	0.216553	0.0417857	0.067627	0.0194286	0.807739	-0.00115	0.921168	0.0116071	0.164554	0.0127571	0.305086	-0.0246	0.552548	-0.00978571	0.699578	0.0148143	0.168352	0.00673333	0.973662	0.00097619	0.836831	-0.00575714	0.953297	-0.02345	0.538659	-0.0213929	0.667254
PC O-44:5	0.268417	0.2313	0.2695	0.490083	0.5209	0.669786	0.704	0.7123	0.743143	0.221667	0.000488281	0.435583	0.000488281	0.213917	0.0144833	0.2896	0.00195312	0.481	0.00195312	0.1914	0.059171	0.400286	0.00012207	0.473643	0.00012207	0.0733571	0.118896	-0.0371167	0.291149	0.00108333	0.796978	0.0382	0.191532	0.0308167	0.538659	0.179702	0.00644729	0.148886	0.010735	0.0083	0.674397	0.0391429	0.78101	0.0308429	0.348724	0.0679333	0.22763	0.178619	0.00204003
PC O-44:6	0.1865	0.1995	0.207143	0.907083	0.9463	1.11136	1.25708	1.3026	1.181	0.720583	0.000488281	1.07058	0.000488281	0.35	0.0144833	0.7468	0.00195312	1.1031	0.00195312	0.3563	0.105469	0.904214	0.00012207	0.973857	0.00012207	0.0696429	0.541626	0.013	0.70687	0.0206429	0.203312	0.00764286	0.880481	0.0392167	0.791913	0.204274	0.0108828	0.165057	0.0375233	0.0455167	0.821204	-0.0760833	0.742446	-0.1216	0.976634	0.0262167	0.821204	0.183631	0.0107665
p-Cresol-SO4	0.549983	0.36278	0.377057	20.2291	7.4042	20.8029	18.869	11.5139	14.3771	19.6791	0.000488281	18.319	0.000488281	-1.36008	0.964541	7.04142	0.00195312	11.1511	0.00390625	4.1097	0.322266	20.4258	0.00012207	14.0001	0.00012207	-6.42571	0.0245361	-0.187203	0.235141	-0.172926	0.172732	0.0142771	0.976634	-12.8249	0.02058	0.573774	0.897668	13.3987	0.00141347	-7.3551	0.210141	-4.49186	0.395985	2.86324	0.253433	-12.6377	0.02058	0.7467	0.93959
PE 20:0	0.123417	0.1099	0.121143	0.112833	0.1101	0.139286	0.139667	0.1316	0.135429	-0.0105833	0.254975	0.01625	0.195367	0.0268333	0.0559297	0.0002	0.921875	0.0217	0.160156	0.0215	0.193359	0.0181429	0.0867638	0.0142857	0.0382529	-0.00385714	0.974954	-0.0135167	0.290739	-0.00227381	0.624869	0.0112429	0.428242	-0.00273333	0.817179	0.0264524	0.0205077	0.0291857	0.0138186	-0.00806667	0.509293	-0.0042381	0.816746	0.00382857	0.883517	0.0107833	0.582414	0.0287262	0.0327398
PE 30:0	0.11425	0.1189	0.112571	0.104983	0.1221	0.138357	0.108583	0.1448	0.136857	-0.00926667	0.909668	-0.00566667	1	0.0036	0.593529	0.0032	0.769531	0.0259	0.0839844	0.0227	0.275391	0.0257857	0.140048	0.0242857	0.0494385	-0.0015	0.974954	0.00465	0.791856	-0.00167857	0.699431	-0.00632857	0.703438	0.0171167	0.771303	0.0333738	0.354293	0.0162571	0.446438	0.0362167	0.0601401	0.0282738	0.172585	-0.00794286	0.814778	0.0124667	0.974236	0.0350524	0.321727
PE 30:1	0.0246	0.02378	0.0263429	0.0213833	0.025	0.0291429	0.0236333	0.033	0.0220429	-0.00321667	0.504739	-0.000966667	0.798603	0.00225	0.397838	0.00122	1	0.00922	0.153042	0.008	0.059171	0.0028	0.726688	-0.0043	0.501587	-0.0071	0.0867638	-0.00082	0.765194	0.00174286	0.569224	0.00256286	0.496945	0.00361667	0.352793	0.00775952	0.0472603	0.00414286	0.218132	0.00936667	0.0555042	-0.00159048	0.680311	-0.0109571	0.0323159	0.00443667	0.973677	0.00601667	0.487081
PE 32:0	0.121833	0.1285	0.134429	0.1102	0.0952	0.127714	0.114583	0.0958	0.0952143	-0.0116333	0.569336	-0.00725	0.44958	0.00438333	0.755658	-0.0333	0.105469	-0.0327	0.322266	0.0006	0.878403	-0.00671429	0.153076	-0.0392143	0.0012207	-0.0325	0.216553	0.00666667	1	0.0125952	0.381745	0.00592857	0.500432	-0.015	0.766615	0.0175143	0.776927	0.0325143	0.837376	-0.0187833	0.106009	-0.019369	0.0892492	-0.000585714	1	-0.0216667	0.346279	0.00491905	0.680672
PE 32:1	0.0414167	0.049	0.0585	0.0336667	0.0332	0.0487143	0.0678333	0.0719	0.0689286	-0.00775	0.0922852	0.0264167	0.0279354	0.0341667	0.0184661	-0.0158	0.0663691	0.0229	0.160156	0.0387	0.0141794	-0.00978571	0.0478798	0.0104286	0.285763	0.0202143	0.0302866	0.00758333	0.48798	0.0170833	0.00858624	0.0095	0.348409	-0.000466667	0.868698	0.0150476	0.0114689	0.0155143	0.00755841	0.00406667	0.894964	0.00109524	0.857064	-0.00297143	1	-0.00805	0.488595	-0.00203571	0.471095
PE 32:2	0.0878333	0.09	0.0851429	0.079	0.0753	0.0955714	0.0931667	0.09	0.089	-0.00883333	0.0647403	0.00533333	0.937425	0.0141667	0.247279	-0.0147	0.0488281	1.38778e-18	1	0.0147	0.193359	0.0104286	0.357544	0.00385714	0.875261	-0.00657143	0.379354	0.00216667	0.741423	-0.00269048	0.680362	-0.00485714	0.860349	-0.0037	0.428011	0.0165714	0.104955	0.0202714	0.0107934	-0.00316667	0.947412	-0.00416667	0.777039	-0.001	1	-0.00586667	0.574399	0.0192619	0.135068
PE 33:0	0.126083	0.1274	0.131357	0.155	0.1515	0.179929	0.16725	0.1672	0.167	0.0289167	0.151367	0.0411667	0.0341797	0.01225	0.624664	0.0241	0.16853	0.0398	0.105469	0.0157	0.556641	0.0485714	0.000366211	0.0356429	0.0100394	-0.0129286	0.42627	0.00131667	0.947412	0.00527381	0.606888	0.00395714	0.463825	-0.0035	0.843147	0.0249286	0.159796	0.0284286	0.154081	-5e-05	0.921168	-0.00025	0.737876	-0.0002	0.92995	-0.00481667	0.722343	0.0196548	0.251953
PE 33:1	0.214167	0.232	0.237214	0.304583	0.3333	0.396571	0.272333	0.2962	0.257857	0.0904167	0.0025165	0.0581667	0.0453758	-0.03225	0.230024	0.1013	0.00976562	0.0642	0.193359	-0.0371	0.375	0.159357	0.00012207	0.0206429	0.271711	-0.138714	0.00012207	0.0178333	0.322355	0.0230476	0.211556	0.00521429	0.660342	0.0287167	0.766615	0.0919881	0.00448016	0.0632714	0.0497641	0.0238667	0.582414	-0.0144762	0.643372	-0.0383429	0.363888	0.0108833	0.791683	0.0689405	0.0476401
PE 33:2	0.412583	0.4686	0.488071	0.350667	0.4447	0.460429	0.430583	0.5207	0.417	-0.0619167	0.00488281	0.018	0.909668	0.0799167	0.0454469	-0.0239	0.105469	0.0521	0.695312	0.076	0.275391	-0.0276429	0.241211	-0.0710714	0.142213	-0.0434286	0.104004	0.0560167	0.0930896	0.0754881	0.0192493	0.0194714	0.464117	0.0940333	0.921145	0.109762	0.0348363	0.0157286	0.0789174	0.0901167	0.355666	-0.0135833	0.777187	-0.1037	0.207964	0.0380167	0.202967	0.0342738	0.93959
PE 34:0	0.0894167	0.0796	0.0970714	0.0829167	0.0807	0.09	0.0999167	0.0968	0.0967857	-0.0065	0.582629	0.0105	0.339355	0.017	0.100001	0.0011	1	0.0172	0.431641	0.0161	0.275391	-0.00707143	0.39661	-0.000285714	0.903198	0.00678571	0.541626	-0.00981667	0.146653	0.00765476	0.553849	0.0174714	0.0189376	-0.00221667	0.947383	0.00708333	0.36782	0.0093	0.412152	-0.00311667	0.766551	-0.00313095	0.796944	-1.42857e-05	0.883517	0.0076	0.428533	-0.000571429	0.857064
PE 34:1	0.680083	0.8079	0.773929	0.50025	0.4847	0.626214	0.894417	1.0267	0.815429	-0.179833	0.0771484	0.214333	0.0522461	0.394167	0.0293825	-0.3232	0.00976562	0.2188	0.812704	0.542	0.0839844	-0.147714	0.0245361	0.0415	0.6698	0.189214	0.0202637	0.127817	0.291149	0.0938452	0.315792	-0.0339714	0.703376	-0.01555	0.92287	0.125964	0.354457	0.141514	0.584845	0.132283	0.87176	-0.0789881	0.402547	-0.211271	0.625096	-0.143367	0.346279	0.032119	0.742446
PE 34:2	2.51583	3.051	3.18	0.801	0.7257	0.984286	3.27167	3.692	2.75714	-1.71483	0.000976563	0.755833	0.255158	2.47067	0.00509932	-2.3253	0.00195312	0.641	0.845703	2.9663	0.00195312	-2.19571	0.00012207	-0.422857	0.209174	1.77286	0.000366211	0.535167	0.198389	0.664167	0.164626	0.129	0.931394	-0.0753	0.817433	0.183286	0.105133	0.258586	0.234983	0.420333	0.92287	-0.514524	0.537024	-0.934857	0.508007	-0.610467	0.22763	-0.480881	0.462387
PE 34:3	0.135	0.1709	0.170786	0.0600833	0.0642	0.0836429	0.20075	0.2442	0.196929	-0.0749167	0.00146484	0.06575	0.0522461	0.140667	0.00509932	-0.1067	0.00195312	0.0733	0.160156	0.18	0.00195312	-0.0871429	0.0016918	0.0261429	0.39661	0.113286	0.00170898	0.0359	0.129158	0.0357857	0.0846124	-0.000114286	1	0.00411667	0.186875	0.0235595	0.0251854	0.0194429	0.291686	0.04345	0.771303	-0.00382143	0.958972	-0.0472714	0.708831	-0.0317833	0.313618	-0.0122262	0.455711
PE 34:4	0.0311167	0.0299	0.0354286	0.03295	0.0276	0.041	0.0393333	0.0382	0.0358429	0.00183333	0.838464	0.00821667	0.266402	0.00638333	0.964524	-0.0023	0.235726	0.0083	0.342829	0.0106	0.343253	0.00557143	0.451147	0.000414286	0.833685	-0.00515714	0.583008	-0.00121667	0.921079	0.0043119	0.395095	0.00552857	0.149269	-0.00535	0.234744	0.00805	0.424919	0.0134	0.0107934	-0.00113333	0.791913	-0.00349048	0.856967	-0.00235714	1	-0.00413333	0.337927	0.0037381	0.89765
PE 35:1	0.74525	0.7532	0.777714	1.01983	1.0762	1.278	0.884583	0.9492	0.855071	0.274583	0.000488281	0.139333	0.0829604	-0.13525	0.168167	0.323	0.00976562	0.196	0.0972011	-0.127	0.431641	0.500286	0.00012207	0.0773571	0.241211	-0.422929	0.000610352	0.00795	0.974236	0.0324643	0.56045	0.0245143	0.446438	0.0563667	0.692214	0.258167	0.0116972	0.2018	0.113416	0.0646167	0.692132	-0.0295119	0.699627	-0.0941286	0.464117	0.0484167	0.974236	0.225702	0.0107665
PE 35:2	2.59333	2.866	3.05429	1.94083	2.223	2.55857	3.12417	3.367	3.02	-0.6525	0.000488281	0.530833	0.0922852	1.18333	0.00385729	-0.643	0.0839844	0.501	0.275391	1.144	0.0273438	-0.495714	0.0031652	-0.0342857	0.833935	0.461429	0.0784912	0.272667	0.202967	0.460952	0.00689871	0.188286	0.120658	0.282167	0.716706	0.617738	0.00133282	0.335571	0.0569319	0.242833	0.582414	-0.104167	0.938482	-0.347	0.340738	0.0095	0.468131	0.156786	0.381745
PE 35:3	0.613917	0.6667	0.681357	0.554917	0.5985	0.6775	0.727083	0.7979	0.724714	-0.059	0.109863	0.113167	0.0771484	0.172167	0.0233764	-0.0682	0.160156	0.1312	0.193359	0.1994	0.0488281	-0.00385714	0.583008	0.0433571	0.541626	0.0472143	0.509693	0.0527833	0.210141	0.0674405	0.0569884	0.0146571	0.558099	0.0435833	0.771303	0.122583	0.0310434	0.079	0.0789174	0.0708167	0.380972	-0.00236905	0.979843	-0.0731857	0.348724	-0.0092	0.456151	0.0551429	0.537024
PE 36:0	0.58825	0.5749	0.627071	0.54075	0.567	0.678786	0.614333	0.6328	0.626143	-0.0475	0.17627	0.0260833	0.339355	0.0735833	0.0366713	-0.0079	0.431641	0.0579	0.431641	0.0658	0.556641	0.0517143	0.390991	-0.000928571	0.6698	-0.0526429	0.241211	-0.01335	0.973692	0.0388214	0.216808	0.0521714	0.333868	0.02625	0.766551	0.138036	0.0116829	0.111786	0.0643292	0.0184667	0.895023	0.0118095	0.816931	-0.00665714	0.88588	0.0396	0.87176	0.0992143	0.0950116
PE 36:1	0.65075	0.7014	0.721929	0.456417	0.4754	0.631429	0.793333	0.8793	0.714857	-0.194333	0.0424805	0.142583	0.339355	0.336917	0.0293825	-0.226	0.00195312	0.1779	0.375	0.4039	0.0273438	-0.0905	0.153076	-0.00707143	0.637684	0.0834286	0.267578	0.05065	0.674397	0.0711786	0.431892	0.0205286	0.796094	0.0189833	0.674397	0.175012	0.0269764	0.156029	0.234983	0.0859667	0.973692	-0.0784762	0.55412	-0.164443	0.481989	-0.0316667	0.974236	0.103833	0.297233
PE 36:2	4.585	5.342	5.41714	1.54008	1.5562	1.99407	5.40917	6.441	4.59429	-3.04492	0.000976563	0.824167	0.791016	3.86908	0.00509932	-3.7858	0.00195312	1.099	0.625	4.8848	0.00195312	-3.42307	0.00012207	-0.822857	0.135254	2.60021	0.000854492	0.757	0.254303	0.832143	0.257739	0.0751429	0.977098	0.0161167	0.791913	0.453988	0.0848255	0.437871	0.187395	1.03183	0.87176	-0.814881	0.503647	-1.84671	0.403111	-0.740883	0.159327	-0.378155	0.704507
PE 36:3	1.39867	1.6994	1.68571	0.670167	0.588	0.851429	2.19833	2.6194	2.07279	-0.7285	0.00244141	0.799667	0.0424805	1.52817	0.00509932	-1.1114	0.00195312	0.92	0.275391	2.0314	0.00195312	-0.834286	0.00524902	0.387071	0.12395	1.22136	0.00524902	0.300733	0.0991647	0.287048	0.207384	-0.0136857	0.837515	-0.0821667	0.821204	0.181262	0.149751	0.263429	0.348724	0.421067	0.791913	-0.125548	0.87735	-0.546614	0.666477	-0.3829	0.140237	-0.105786	0.595155
PE 36:4	2.085	2.291	2.43857	0.92025	0.82944	1.13664	2.89667	3.001	2.58929	-1.16475	0.000976563	0.811667	0.0522461	1.97642	0.00385729	-1.46156	0.00195312	0.71	0.556641	2.17156	0.00195312	-1.30193	0.000854492	0.150714	0.583008	1.45264	0.00305176	0.206	0.373243	0.353571	0.157018	0.147571	0.597964	-0.09081	0.947412	0.216393	0.106	0.307203	0.371155	0.104333	0.974236	-0.307381	0.661917	-0.411714	0.63933	-0.29681	0.538659	-0.137179	0.347446
PE 36:5	0.2595	0.304	0.315	0.143167	0.1339	0.168357	0.36325	0.4007	0.338071	-0.116333	0.00244141	0.10375	0.0522461	0.220083	0.00385729	-0.1701	0.00195312	0.0967	0.695312	0.2668	0.00195312	-0.146643	0.00170898	0.0230714	0.541626	0.169714	0.00524902	0.0445	0.380972	0.0555	0.144784	0.011	0.666477	-0.00926667	0.791913	0.0251905	0.251953	0.0344571	0.319428	0.03745	0.92287	-0.0251786	0.71877	-0.0626286	0.752095	-0.0537667	0.187125	-0.0303095	0.402547
PE 36:6	0.0926667	0.0923	0.0957143	0.1455	0.0973	0.153071	0.1205	0.1075	0.115929	0.0528333	0.0413112	0.0278333	0.119722	-0.025	0.230024	0.005	0.845703	0.0152	0.431641	0.0102	0.556641	0.0573571	0.00402832	0.0202143	0.153076	-0.0371429	0.067627	-0.000366667	0.790755	0.00304762	0.302715	0.00341429	0.445843	-0.0482	0.0358279	0.00757143	0.699627	0.0557714	0.0302013	-0.013	0.530813	-0.00457143	0.718724	0.00842857	0.482085	-0.0478333	0.0804211	0.00452381	0.958972
PE 38:0	0.78825	0.7976	0.8075	0.864167	0.8361	1.043	0.970833	0.9961	0.985	0.0759167	0.129395	0.182583	0.0268555	0.106667	0.230024	0.0385	0.769531	0.1985	0.0839844	0.16	0.322266	0.2355	0.000244141	0.1775	0.029541	-0.058	0.660268	0.00935	0.921168	0.01925	0.589027	0.0099	0.769649	-0.0280667	0.627738	0.178833	0.0101066	0.2069	0.00885147	0.0252667	0.843059	0.0141667	0.857088	-0.0111	0.976634	-0.0374167	0.674397	0.159583	0.0950116
PE 38:1	0.272417	0.2726	0.290286	0.257417	0.2789	0.337571	0.328667	0.3573	0.324571	-0.015	0.423828	0.05625	0.109863	0.07125	0.0293825	0.0063	0.625	0.0847	0.0371094	0.0784	0.193359	0.0472857	0.177007	0.0342857	0.241211	-0.013	0.807739	0.000183333	0.92119	0.017869	0.367984	0.0176857	0.412254	0.0214833	0.305941	0.0801548	0.0205942	0.0586714	0.060631	0.0286333	0.582414	-0.00409524	0.82009	-0.0327286	0.371155	0.0213	0.380972	0.0622857	0.0950116
PE 38:2	0.296417	0.3336	0.337857	0.201167	0.222	0.283214	0.354167	0.3888	0.340929	-0.09525	0.00146484	0.05775	0.209251	0.153	0.00669228	-0.1116	0.00195312	0.0552	0.625	0.1668	0.00195312	-0.0546429	0.0515887	0.00307143	0.951538	0.0577143	0.118896	0.0371833	0.137802	0.0414405	0.0306964	0.00425714	0.883567	0.0208333	0.716706	0.0820476	0.0447525	0.0612143	0.172086	0.0346333	0.741564	-0.0132381	0.738049	-0.0478714	0.371155	-0.01635	0.627738	0.0406071	0.487379
PE 38:3	0.56875	0.5906	0.602786	0.288083	0.2964	0.383857	0.632	0.7018	0.583929	-0.280667	0.000976563	0.06325	0.423828	0.343917	0.00509932	-0.2942	0.00195312	0.1112	0.492188	0.4054	0.00195312	-0.218929	0.000244141	-0.0188571	0.760864	0.200071	0.00854492	0.02185	0.741564	0.0340357	0.494013	0.0121857	0.725288	0.00831667	0.627738	0.0957738	0.0269764	0.0874571	0.0737038	0.0698	0.771303	-0.0480714	0.71877	-0.117871	0.446438	-0.0135333	0.821204	0.0617381	0.144784
PE 38:4	4.3175	4.417	4.90643	1.75625	1.6844	2.23071	5.2275	5.355	4.49429	-2.56125	0.00325181	0.91	0.233398	3.47125	0.00509932	-2.7326	0.00195312	0.938	0.625	3.6706	0.00195312	-2.67571	0.000244141	-0.412143	0.541626	2.26357	0.0118734	0.0995	0.92287	0.588929	0.0536748	0.489429	0.172086	-0.07185	0.722343	0.474464	0.0569035	0.546314	0.348514	0.1275	0.87176	-0.733214	0.630785	-0.860714	0.436617	-0.17135	0.791856	-0.114464	0.738092
PE 38:5	2.00083	2.134	2.24714	1.46625	1.2704	1.81943	3.02417	3.151	2.81286	-0.534583	0.0922852	1.02333	0.0161133	1.55792	0.0112782	-0.8636	0.0273438	1.017	0.375	1.8806	0.0136719	-0.427714	0.0166016	0.565714	0.124175	0.993429	0.0166016	0.133167	0.894727	0.24631	0.236331	0.113143	0.363992	-0.19585	0.692297	0.353179	1	0.549029	0.584845	0.126833	0.974236	-0.21131	0.82009	-0.338143	0.796094	-0.329017	0.627738	0.106869	0.431892
PE 38:6	3.0775	3.15	3.56857	1.00942	0.8981	1.29607	4.27833	4.213	3.99929	-2.06808	0.000488281	1.20083	0.129395	3.26892	0.00385729	-2.2519	0.00195312	1.063	0.275391	3.3149	0.00195312	-2.2725	0.000244141	0.430714	0.390991	2.70321	0.000854492	0.0725	0.741564	0.491071	0.0717796	0.418571	0.154081	-0.111317	0.87176	0.286655	0.106	0.397971	0.191532	-0.0653333	1	-0.279048	0.78101	-0.213714	0.840751	-0.183817	0.674397	-0.204417	0.273981
PE 38:7	0.421833	0.4455	0.486643	0.307333	0.2957	0.398143	0.639667	0.6671	0.603286	-0.1145	0.00244141	0.217833	0.0268555	0.332333	0.00385729	-0.1498	0.00390625	0.2216	0.105469	0.3714	0.00195312	-0.0885	0.0170284	0.116643	0.104004	0.205143	0.0134277	0.0236667	0.716783	0.0648095	0.0678148	0.0411429	0.25905	-0.0116333	0.869029	0.0908095	0.0476021	0.102443	0.0376064	0.0274333	0.895053	-0.036381	0.859616	-0.0638143	0.752095	-0.0353	0.87176	0.026	0.55412
PE 40:1	0.121333	0.1281	0.124357	0.129833	0.1324	0.172929	0.16825	0.1847	0.170286	0.0085	0.62207	0.0469167	0.00683594	0.0384167	0.0453404	0.0043	1	0.0566	0.0136719	0.0523	0.105469	0.0485714	0.00012207	0.0459286	0.00671387	-0.00264286	0.903198	0.00676667	0.530813	0.00302381	0.410215	-0.00374286	0.618613	0.00256667	0.868993	0.0430952	0.00804361	0.0405286	0.0260128	0.01645	0.417582	0.00203571	0.859616	-0.0144143	0.584845	-0.0042	0.722343	0.0400714	0.0179625
PE 40:3	0.228167	0.2332	0.2425	0.204583	0.2055	0.252143	0.24775	0.2784	0.264714	-0.0235833	0.266113	0.0195833	0.469727	0.0431667	0.154656	-0.0277	0.261883	0.0452	0.130859	0.0729	0.105469	0.00964286	0.807739	0.0222143	0.463135	0.0125714	0.760864	0.00503333	0.791913	0.0143333	0.207462	0.0093	0.436617	0.000916667	0.716706	0.0475595	0.0536748	0.0466429	0.0643292	0.03065	0.322355	0.0169643	0.643315	-0.0136857	0.708831	-0.00411667	0.766615	0.0332262	0.257739
PE 40:4	0.210083	0.2249	0.223286	0.186833	0.191	0.230429	0.263667	0.287	0.247	-0.02325	0.233398	0.0535833	0.107666	0.0768333	0.0233764	-0.0339	0.275391	0.0621	0.193359	0.096	0.0273438	0.00714286	0.390991	0.0237143	0.193726	0.0165714	0.193726	0.0148167	0.467879	0.0132024	0.207073	-0.00161429	0.30477	0.00416667	0.817331	0.0435952	0.455711	0.0394286	0.68183	0.0233333	0.692297	-0.0166667	0.836968	-0.04	0.403111	-0.01065	0.791913	0.0303929	0.56045
PE 40:5	0.337167	0.3559	0.363214	0.384667	0.3508	0.478786	0.428167	0.4326	0.3555	0.0475	0.556147	0.091	0.0639648	0.0435	0.755658	-0.0051	0.921875	0.0767	0.492188	0.0818	0.375	0.115571	0.42627	-0.00771429	0.760864	-0.123286	0.541626	0.0187333	0.338884	0.0260476	0.094543	0.00731429	0.0841277	-0.0338667	0.771303	0.094119	0.71877	0.127986	0.977098	0.00443333	0.791856	-0.0726667	0.268714	-0.0771	0.395657	-0.0526	0.92119	0.0680714	0.520198
PE 40:6	1.25342	1.2182	1.35993	0.634667	0.5811	0.791786	1.49183	1.4095	1.31929	-0.61875	0.000976563	0.238417	0.30127	0.857167	0.00509932	-0.6371	0.00195312	0.1913	0.431641	0.8284	0.00195312	-0.568143	0.0134277	-0.0406429	0.760864	0.5275	0.0166016	-0.0352167	0.306489	0.106512	0.226457	0.141729	0.0607994	-0.0535667	0.974236	0.157119	0.297233	0.210686	0.311924	-0.0823333	0.92287	-0.172548	0.661917	-0.0902143	0.63933	-0.01835	0.538659	0.0506071	0.78101
PE 40:7	0.960417	1.002	1.04293	0.69575	0.618	0.927357	1.42033	1.3807	1.30936	-0.264667	0.0639648	0.459917	0.0209961	0.724583	0.0112782	-0.384	0.0526332	0.3787	0.375	0.7627	0.0195312	-0.115571	0.0202637	0.266429	0.153076	0.382	0.0166016	0.0415833	0.821204	0.0825119	0.122503	0.0409286	0.135319	-0.07775	0.722343	0.231607	1	0.309357	0.54577	-0.0396333	0.974236	-0.110976	0.742446	-0.0713429	0.796094	-0.119333	0.766615	0.149095	0.537024
PE 40:8	0.364083	0.385	0.384929	0.360333	0.3476	0.444786	0.569083	0.5674	0.523	-0.00375	0.813875	0.205	0.00244141	0.20875	0.0233764	-0.0374	1	0.1824	0.16853	0.2198	0.0488281	0.0598571	0.325806	0.138071	0.0219111	0.0782143	0.0166016	0.0209167	0.322492	0.0208452	0.257739	-7.14286e-05	0.218734	-0.0127333	1	0.0844524	0.737962	0.0971857	0.931394	-0.00168333	0.974236	-0.0460833	0.859616	-0.0444	0.752095	-0.03365	0.974236	0.0636071	0.87735
PE 42:7	0.0680833	0.0718	0.0752857	0.0574167	0.0545	0.0699286	0.0795	0.0933	0.0867857	-0.0106667	0.0596408	0.0114167	0.142368	0.0220833	0.0407603	-0.0173	0.139157	0.0215	0.232422	0.0388	0.0467105	-0.00535714	0.0418701	0.0115	0.177007	0.0168571	0.0418701	0.00371667	1	0.00720238	0.207384	0.00348571	0.48218	-0.00291667	0.791913	0.0125119	0.979465	0.0154286	0.792126	0.0138	0.644112	0.00728571	0.680569	-0.00651429	0.83755	-0.00663333	0.582414	0.00530952	0.251953
PE 42:8	0.0648333	0.0712	0.0653571	0.0618833	0.0635	0.0773571	0.0781667	0.0837	0.0731429	-0.00295	1	0.0133333	0.146552	0.0162833	0.350291	-0.0077	0.812704	0.0125	0.275391	0.0202	0.232422	0.012	0.700616	0.00778571	0.241211	-0.00421429	0.084131	0.00636667	0.973647	0.00052381	0.938366	-0.00584286	0.883416	0.00161667	1	0.0154738	1	0.0138571	1	0.00553333	0.582414	-0.00502381	0.699333	-0.0105571	0.481989	-0.00475	0.973692	0.01495	1
PE 44:11	0.1505	0.1556	0.155714	0.217167	0.2082	0.245643	0.2465	0.289	0.243429	0.0666667	0.012207	0.096	0.000976563	0.0293333	0.449804	0.0526	0.00585938	0.1334	0.0136719	0.0808	0.0839844	0.0899286	0.00012207	0.0877143	0.00264708	-0.00221429	0.903198	0.0051	0.843103	0.00521429	0.6617	0.000114286	0.769552	-0.00896667	0.552773	0.0284762	0.526711	0.0374429	0.197583	0.0425	0.538659	-0.00307143	0.958972	-0.0455714	0.311924	-0.0140667	0.380972	0.0232619	0.667254
PE 44:12	0.201333	0.1994	0.199286	0.19	0.1874	0.239	0.242667	0.2566	0.235	-0.0113333	0.350529	0.0413333	0.0639648	0.0526667	0.0559297	-0.012	0.556641	0.0572	0.0923889	0.0692	0.0742735	0.0397143	0.0166016	0.0357143	0.067627	-0.004	0.951538	-0.00193333	1	-0.00204762	0.938492	-0.000114286	0.500618	-0.0026	0.771303	0.049	0.0173346	0.0516	0.00885147	0.0139333	0.741493	-0.00766667	0.777224	-0.0216	0.625096	-0.000666667	0.974236	0.0510476	0.0206159
PE 44:6	0.04475	0.0482	0.05	0.0486667	0.0606	0.0715	0.0754167	0.0882	0.0731429	0.00391667	0.326613	0.0306667	0.0209961	0.02675	0.0323129	0.0124	0.220972	0.04	0.00195312	0.0276	0.130859	0.0215	0.00711487	0.0231429	0.029541	0.00164286	1	0.00345	0.289095	0.00525	0.148915	0.0018	0.49959	0.0119333	0.354985	0.0228333	0.0100553	0.0109	0.378425	0.0127833	0.262041	-0.00227381	0.979479	-0.0150571	0.363574	0.00848333	0.620533	0.0175833	0.180977
PE 44:7	0.0295833	0.032	0.0302857	0.0271667	0.0337	0.0385	0.04125	0.0498	0.0404286	-0.00241667	0.398071	0.0116667	0.0522461	0.0140833	0.023308	0.0017	0.358639	0.0178	0.0371094	0.0161	0.0644531	0.00821429	0.0185088	0.0101429	0.0686119	0.00192857	1	0.00241667	0.321533	0.000702381	0.737573	-0.00171429	0.427333	0.00653333	0.59691	0.0113333	0.00496297	0.0048	0.0603504	0.00855	0.306352	-0.000821429	0.816777	-0.00937143	0.241362	0.00411667	0.692132	0.010631	0.0205726
PE P-16:0/14:0	0.221217	0.22496	0.240571	0.219717	0.22182	0.286714	0.251167	0.3336	0.295714	-0.0015	0.893904	0.02995	0.239136	0.03145	0.398305	-0.00314	1	0.10864	0.130859	0.11178	0.105469	0.0461429	0.0352783	0.0551429	0.0202637	0.009	0.220785	0.00374333	0.973684	0.0193548	0.816931	0.0156114	0.837585	0.00210333	0.509053	0.0669976	0.0192287	0.0648943	0.241362	0.0824333	0.0516882	0.0445476	0.142544	-0.0378857	0.318795	-0.00164	1	0.0476429	0.321727
PE P-16:0/15:0	0.919083	0.7947	0.854071	1.05692	1.1294	1.52607	1.31717	1.5072	1.35029	0.137833	0.30127	0.398083	0.0522461	0.26025	0.230024	0.3347	0.0371094	0.7125	0.0136719	0.3778	0.540555	0.672	0.00012207	0.496214	0.0107422	-0.175786	0.295776	-0.124383	0.122911	-0.0650119	0.595155	0.0593714	0.284681	0.0724833	0.973692	0.469155	0.00736013	0.396671	0.0277669	0.190033	0.391204	0.033119	1	-0.156914	0.436617	0.196867	0.180194	0.534167	0.00133282
PE P-16:0/16:0	0.206083	0.2125	0.188	0.16975	0.1861	0.259143	0.1995	0.2433	0.213371	-0.0363333	0.151367	-0.00658333	0.791016	0.02975	0.168167	-0.0264	0.232422	0.0308	0.275391	0.0572	0.0371094	0.0711429	0.0245361	0.0253714	0.118896	-0.0457714	0.295776	0.00641667	0.692132	-0.0180833	0.27984	-0.0245	0.120577	0.01635	0.582414	0.0893929	0.00640115	0.0730429	0.0305875	0.0438	0.137802	0.0138714	0.341084	-0.0299286	0.584845	0.00993333	0.92287	0.107476	0.00768133
PE P-16:0/16:1	0.12345	0.1447	0.204029	0.101183	0.13006	0.156986	0.183017	0.2335	0.218657	-0.0222667	0.540818	0.0595667	0.168167	0.0818333	0.068353	-0.01464	1	0.0888	0.0644531	0.10344	0.00585938	-0.0470429	0.12609	0.0146286	0.951538	0.0616714	0.0579834	0.02125	0.942595	0.0805786	0.217094	0.0593286	0.358178	0.0288767	0.58472	0.0558024	0.145361	0.0269257	0.358178	0.0504833	0.107202	0.0356405	0.122695	-0.0148429	0.363679	0.00762667	0.947263	-0.0247762	0.699186
PE P-16:0/18:1	0.466333	0.4541	0.490929	0.789833	0.8108	1.02757	0.55275	0.6204	0.580429	0.3235	0.000488281	0.0864167	0.0771484	-0.237083	0.00669228	0.3567	0.00195312	0.1663	0.00976562	-0.1904	0.0644531	0.536643	0.00109394	0.0895	0.153076	-0.447143	0.00012207	-0.0122333	0.582414	0.0245952	0.667254	0.0368286	0.234983	0.0209667	0.582414	0.237738	0.00938002	0.216771	0.0207014	0.06765	0.306625	0.0276786	0.471399	-0.0399714	0.814738	0.0332	0.92287	0.213143	0.105133
PE P-16:0/18:2	2.355	2.294	2.43786	1.5725	1.9894	2.22286	2.35	2.763	2.60857	-0.7825	0.00678035	-0.005	0.909668	0.7775	0.00669228	-0.3046	0.0839844	0.469	0.126033	0.7736	0.0488281	-0.215	0.153076	0.170714	0.903198	0.385714	0.0352783	-0.061	0.66804	0.0828571	0.738049	0.143857	0.500245	0.4169	0.766359	0.650357	0.00129854	0.233457	0.00141347	0.413	0.306625	0.258571	0.471323	-0.154429	0.708831	0.4779	0.668128	0.5675	0.0220663
PE P-16:0/18:3	0.171667	0.1655	0.184929	0.135917	0.1669	0.188929	0.201083	0.2366	0.218286	-0.03575	0.30127	0.0294167	0.233398	0.0651667	0.00868612	0.0014	0.556641	0.0711	0.105469	0.0697	0.0839844	0.004	0.625732	0.0333571	0.135254	0.0293571	0.167149	-0.00616667	0.791913	0.0132619	0.16477	0.0194286	0.207766	0.0309833	0.644112	0.0530119	0.0107665	0.0220286	0.0839713	0.0355167	0.198389	0.0172024	0.520055	-0.0183143	0.584845	0.03715	0.741564	0.03975	0.630785
PE P-16:0/20:4	3.45	3.322	3.54571	2.80667	3.391	3.65571	3.48167	3.86	3.62286	-0.643333	0.0209961	0.0316667	0.969727	0.675	0.0283141	0.069	0.275391	0.538	0.556641	0.469	0.240816	0.11	0.541626	0.0771429	0.855225	-0.0328571	1	-0.128	0.771303	0.0957143	0.859616	0.223714	0.340738	0.584333	0.538659	0.849048	0.00309656	0.264714	0.0348378	0.378333	0.582414	0.14119	1	-0.237143	0.618613	0.712333	0.627738	0.753333	0.117926
PE P-16:0/20:5	0.163167	0.157	0.159929	0.116583	0.13058	0.235071	0.181333	0.1659	0.182214	-0.0465833	0.0144833	0.0181667	0.423828	0.06475	0.00385729	-0.02642	0.153309	0.0089	0.878403	0.03532	0.275391	0.0751429	0.00835783	0.0222857	0.501587	-0.0528571	0.0579834	-0.00616667	0.947397	-0.0032381	0.738092	0.00292857	0.976634	0.0139967	0.868882	0.118488	0.000623969	0.104491	0.0107591	-0.0154333	0.346279	0.000880952	0.757581	0.0163143	0.906714	0.0201633	0.869029	0.121726	0.000623969
PE P-16:0/22:4	0.4945	0.4937	0.488	0.53025	0.5562	0.674143	0.61725	0.6049	0.559071	0.03575	0.423828	0.12275	0.0144833	0.087	0.119722	0.0625	0.322266	0.1112	0.184858	0.0487	0.921875	0.186143	0.00524902	0.0710714	0.0352783	-0.115071	0.172607	-0.0008	0.817433	-0.0065	0.699627	-0.0057	0.54577	0.02595	0.674397	0.143893	0.0672657	0.117943	0.241464	-0.01235	0.620632	-0.0581786	0.226616	-0.0458286	0.557842	0.02675	0.538659	0.150393	0.159796
PE P-16:0/22:5	0.733083	0.7409	0.771214	0.658833	0.7136	0.839071	0.880083	0.9107	0.812643	-0.07425	0.129395	0.147	0.151367	0.22125	0.0112782	-0.0273	0.492188	0.1698	0.275391	0.1971	0.0644531	0.0678571	0.714844	0.0414286	0.583008	-0.0264286	0.726768	0.00781667	0.791913	0.038131	0.367984	0.0303143	0.241362	0.0547667	0.974236	0.180238	0.0173346	0.125471	0.0643292	0.0306167	0.817331	-0.0674405	0.520198	-0.0980571	0.253329	0.04695	0.87176	0.142107	0.175903
PE P-16:0/22:6	7.89667	7.442	8.18143	6.9725	7.202	8.90929	7.945	8.192	8.49786	-0.924167	0.0829604	0.0483333	0.569336	0.9725	0.0454469	-0.24	0.322266	0.75	0.275391	0.99	0.431641	0.727857	0.625732	0.316429	0.951538	-0.411429	0.42627	-0.454667	0.821204	0.284762	0.321727	0.739429	0.54577	0.2295	0.87176	1.93679	0.000527869	1.70729	0.0163398	0.247	0.821204	0.552857	0.462387	0.305857	0.769649	0.684167	0.821204	1.65202	0.0756907
PE P-18:0/16:0	0.3034	0.3292	0.348786	0.28275	0.2926	0.353643	0.300083	0.3875	0.368286	-0.02065	0.339355	-0.00331667	0.969727	0.0173333	0.893904	-0.0366	0.322266	0.0583	0.160156	0.0949	0.0273438	0.00485714	0.949932	0.0195	0.583008	0.0146429	0.760864	0.0258	0.644299	0.0453857	0.321727	0.0195857	0.519424	0.00985	0.674397	0.0708929	0.0505226	0.0610429	0.154081	0.0874167	0.0348055	0.0682024	0.0802789	-0.0192143	0.725173	-0.01595	0.87176	0.0255071	0.55412
PE P-18:0/16:1	0.2211	0.2238	0.2555	0.294333	0.3123	0.337643	0.37475	0.4563	0.411857	0.0732333	0.0268555	0.15365	0.00488281	0.0804167	0.0454469	0.0885	0.0195312	0.2325	0.00976562	0.144	0.0371094	0.0821429	0.00305176	0.156357	0.00257816	0.0742143	0.0579834	0.0027	0.92119	0.0344	0.487081	0.0317	0.15132	0.0179667	0.417582	0.0433095	0.164843	0.0253429	0.403111	0.08155	0.282934	0.0371071	0.494013	-0.0444429	0.436617	0.0152667	0.821204	0.00890952	0.93959
PE P-18:0/17:1	0.0917167	0.1052	0.0797	0.109533	0.12502	0.164871	0.09505	0.1031	0.133314	0.0178167	0.733398	0.00333333	0.969727	-0.0144833	0.726286	0.01982	0.556641	-0.0021	1	-0.02192	0.553617	0.0851714	0.0144153	0.0536143	0.0934925	-0.0315571	0.888807	0.0134833	0.620731	-0.0120167	0.553169	-0.0255	0.333131	0.0154867	0.334198	0.0553381	0.0742287	0.0398514	0.277441	0.00805	0.72453	0.0382643	0.254947	0.0302143	0.609194	0.00200333	0.87176	0.0673548	0.0848255
PE P-18:0/18:1	0.35775	0.3998	0.383	0.837167	0.8524	1.08621	0.607	0.6458	0.626714	0.479417	0.000488281	0.24925	0.00146484	-0.230167	0.0112782	0.4526	0.00195312	0.246	0.00195312	-0.2066	0.0273438	0.703214	0.00012207	0.243714	0.000244141	-0.4595	0.00012207	0.04205	0.140237	0.02525	0.246756	-0.0168	0.55724	0.0152333	0.974236	0.249048	0.00448016	0.233814	0.026016	0.0388	0.627738	0.0197143	0.680672	-0.0190857	0.769649	-0.0268167	0.674397	0.223798	0.0201601
PE P-18:0/18:2	2.58167	2.659	2.75	2.19	2.51	3.00214	3.44167	3.819	3.73	-0.391667	0.0922852	0.86	0.0522461	1.25167	0.00385729	-0.149	0.160156	1.16	0.0273438	1.309	0.0273438	0.252143	0.295776	0.98	0.00524902	0.727857	0.00671387	0.0773333	0.509532	0.168333	0.291614	0.091	0.703438	0.32	0.722343	0.812143	0.00108615	0.492143	0.0127877	0.377333	0.380972	0.288333	0.60695	-0.089	0.88588	0.242667	0.692297	0.64381	0.0526434
PE P-18:0/18:3	0.168583	0.1669	0.1526	0.15885	0.14926	0.219929	0.222933	0.2443	0.240714	-0.00973333	0.813875	0.05435	0.0497723	0.0640833	0.00592154	-0.01764	0.695312	0.0774	0.00585938	0.09504	0.160156	0.0673286	0.00524902	0.0881143	0.000366211	0.0207857	0.184235	-0.00168333	0.947397	-0.0159833	0.816869	-0.0143	0.883567	-0.00959	0.791163	0.0610786	0.00806522	0.0706686	0.0691941	0.0213667	0.895053	0.017781	0.757581	-0.00358571	1	-0.00790667	0.821204	0.0770619	0.0179625
PE P-18:0/20:1	0.0500333	0.05978	0.0702714	0.11765	0.09658	0.112029	0.10965	0.09222	0.1175	0.0676167	0.0639648	0.0596167	0.0454469	-0.008	0.824098	0.0368	0.0972011	0.03244	0.107328	-0.00436	0.905695	0.0417571	0.0202637	0.0472286	0.00835783	0.00547143	0.6698	0.00974667	0.520992	0.0202381	0.296499	0.0104914	0.597325	-0.02107	0.973625	-0.00562143	0.553849	0.0154486	0.577451	-0.01743	0.816411	0.00785	0.757299	0.02528	0.538145	-0.0308167	0.538659	-0.0258595	0.630785
PE P-18:0/20:3	0.15925	0.14124	0.133457	0.157333	0.1949	0.218143	0.221333	0.2074	0.217	-0.00191667	0.909668	0.0620833	0.0161133	0.064	0.00669228	0.05366	0.275391	0.06616	0.0644531	0.0125	0.556641	0.0846857	0.000244141	0.0835429	0.00170898	-0.00114286	0.855225	-0.01801	0.409679	-0.0257929	0.180828	-0.00778286	0.681699	0.0375667	0.35553	0.0608095	0.00108615	0.0232429	0.101032	-0.0139333	0.644299	-0.00433333	0.680621	0.0096	0.681765	0.0555767	0.322492	0.0866024	0.00165319
PE P-18:0/20:4	9.04	8.869	9.14214	8.46	8.56	10.3693	9.99333	10.962	10.5886	-0.58	0.518555	0.953333	0.30127	1.53333	0.0366713	-0.309	0.431641	2.093	0.105469	2.402	0.0839844	1.22714	0.0905762	1.44643	0.187293	0.219286	0.903198	-0.171	0.87176	0.102143	0.918053	0.273143	0.48218	0.1	0.843059	1.90929	0.00936789	1.80929	0.0139013	0.968667	0.496507	0.595238	0.589027	-0.373429	0.796094	0.271	0.974236	1.80714	0.117926
PE P-18:0/20:5	0.279167	0.2607	0.272571	0.273833	0.3234	0.490357	0.384583	0.3744	0.422857	-0.00533333	0.84446	0.105417	0.00488281	0.11075	0.00669228	0.0627	0.375	0.1137	0.0243902	0.051	0.683286	0.217786	0.00136293	0.150286	0.000610352	-0.0675	0.153076	-0.0184667	0.509412	-0.00659524	0.526711	0.0118714	1	0.0495667	0.355802	0.216524	0.000411278	0.166957	0.0185453	-0.0101833	0.87176	0.0382738	0.402547	0.0484571	0.508007	0.0680333	0.530929	0.223119	0.00219153
PE P-18:0/22:2	1.48167	1.5396	1.392	1.24658	0.9669	0.814786	0.95175	0.8553	1.073	-0.235083	0.203613	-0.529917	0.00146484	-0.294833	0.0454469	-0.5727	0.0273438	-0.6843	0.0136719	-0.1116	0.492188	-0.577214	0.0120159	-0.319	0.153076	0.258214	0.42627	0.0579333	0.947397	-0.0896667	0.938471	-0.1476	0.557928	-0.279683	0.0861908	-0.431798	0.00546256	-0.152114	0.168723	-0.09645	0.644299	0.12125	0.93959	0.2177	0.471586	-0.337617	0.346279	-0.342131	0.20754
PE P-18:0/22:3	0.104517	0.10652	0.119329	0.213167	0.16152	0.221214	0.189517	0.22136	0.196529	0.10865	0.00244141	0.085	0.0144833	-0.02365	0.789472	0.055	0.130859	0.11484	0.00915169	0.05984	0.105469	0.101886	0.000366211	0.0772	0.172607	-0.0246857	0.509693	0.00200333	0.97361	0.0148119	0.503209	0.0128086	0.70313	-0.0516467	0.234876	0.00804762	1	0.0596943	0.207865	0.0318433	0.447766	0.0070119	0.678851	-0.0248314	0.702264	-0.05365	0.254303	-0.00676429	0.78101
PE P-18:0/22:4	0.532083	0.5585	0.518071	0.784	0.759	0.936786	0.847917	0.945	0.856786	0.251917	0.0161133	0.315833	0.00244141	0.0639167	0.540818	0.2005	0.193359	0.3865	0.00585938	0.186	0.240816	0.418714	0.00012207	0.338714	0.00136293	-0.08	0.625732	0.0264167	0.627738	-0.0140119	0.630785	-0.0404286	0.977098	-0.025	0.346279	0.152786	0.471399	0.177786	0.108344	0.0970833	0.674397	0.00886905	0.797012	-0.0882143	0.625096	-0.0514167	0.582414	0.166798	0.402547
PE P-18:0/22:5	0.943333	0.9599	0.952143	0.989667	0.9766	1.17064	1.2775	1.3123	1.2585	0.0463333	0.677246	0.334167	0.0209961	0.287833	0.0144833	0.0167	1	0.3524	0.00976562	0.3357	0.0371094	0.2185	0.0202637	0.306357	0.0166016	0.0878571	0.357544	0.0165667	0.674397	0.00880952	0.60695	-0.00775714	0.814778	-0.0130667	0.791913	0.180976	0.0677678	0.194043	0.0739902	0.0348	0.716706	-0.019	1	-0.0538	0.725231	-0.0296333	0.771303	0.172167	0.273981
PE P-18:0/22:6	11.1983	10.573	11.6786	11.0058	11.1	13.6429	13.64	13.534	14.4193	-0.1925	0.791016	2.44167	0.109863	2.63417	0.0144328	0.527	1	2.961	0.0644531	2.434	0.193359	1.96429	0.0218785	2.74071	0.0352783	0.776429	0.625732	-0.625333	0.821204	0.480238	0.246837	1.10557	0.332815	0.0941667	0.843103	2.63702	0.00590239	2.54286	0.0258832	-0.106	0.973684	0.779286	0.571412	0.885286	0.558013	0.7195	0.974236	2.15679	0.116644
PE P-18:1/18:1	0.488333	0.4749	0.527143	0.583	0.735	0.883	0.467333	0.5768	0.544	0.0946667	0.061755	-0.021	0.469727	-0.115667	0.00509932	0.2601	0.00390625	0.1019	0.160156	-0.1582	0.0839844	0.355857	0.0012207	0.0168571	0.714844	-0.339	0.00012207	-0.0134333	0.62083	0.0388095	0.55412	0.0522429	0.319217	0.152	0.0299608	0.3	0.00106713	0.148	0.234983	0.109467	0.106108	0.0766667	0.117926	-0.0328	0.598044	0.165433	0.0804211	0.26119	0.0126697
PE P-18:1/18:2	2.00892	2.009	2.20571	0.870667	1.3211	1.496	1.34558	2.2164	1.779	-1.13825	0.000976563	-0.663333	0.012207	0.474917	0.0112782	-0.6879	0.00588927	0.2074	0.556641	0.8953	0.00976562	-0.709714	0.0166016	-0.426714	0.118896	0.283	0.0503712	8.33333e-05	0.87176	0.196798	0.537024	0.196714	0.46402	0.450433	0.0376348	0.625333	0.000411278	0.1749	0.538587	0.870817	0.037743	0.433417	0.0475641	-0.4374	0.305297	0.45035	0.0516882	0.428536	0.211556
PE P-18:1/20:4	1.7675	1.714	1.72714	1.55917	1.821	2.085	1.70417	2.162	1.85643	-0.208333	0.255158	-0.0633333	0.909668	0.145	0.449804	0.107	0.769531	0.448	0.0839844	0.341	0.275391	0.357857	0.0579834	0.129286	0.92496	-0.228571	0.209062	-0.0535	0.692214	-0.0403571	0.979843	0.0131429	0.883592	0.261833	0.187125	0.525833	0.00591089	0.264	0.234983	0.457833	0.156171	0.152262	0.424998	-0.305571	0.241464	0.315333	0.248401	0.56619	0.0372101
PE P-18:1/22:6	2.20417	2.048	2.31786	2.33917	2.5	3.03643	2.53	2.724	2.72857	0.135	0.398305	0.325833	0.068353	0.190833	0.197326	0.452	0.0195312	0.676	0.0663691	0.224	0.769531	0.718571	0.00257816	0.410714	0.267578	-0.307857	0.104004	-0.156167	0.509532	0.11369	0.471323	0.269857	0.197486	0.160833	0.447894	0.697262	0.000822959	0.536429	0.0432351	0.194	0.974236	0.198571	0.45548	0.00457143	0.814778	0.317	0.291285	0.583571	0.0167518
PE P-20:0/14:0	0.5665	0.6112	0.589071	0.4965	0.5692	0.5695	0.690917	0.7725	0.650071	-0.07	0.0522461	0.124417	0.109863	0.194417	0.0366713	-0.042	0.431641	0.1613	0.0839844	0.2033	0.0273438	-0.0195714	0.6698	0.061	0.325806	0.0805714	0.267578	0.0447	0.496507	0.0225714	0.699627	-0.0221286	0.814738	0.0727	0.159327	0.073	0.374396	0.0003	0.931394	0.0815833	0.380972	-0.0408452	0.667254	-0.122429	0.212499	0.028	0.627738	0.0504286	0.595155
PE P-20:0/16:1	0.244333	0.2168	0.218	0.285	0.216	0.315357	0.29875	0.3326	0.270643	0.0406667	0.339355	0.0544167	0.423828	0.01375	0.168167	-0.0008	0.812542	0.1158	0.232422	0.1166	0.0488281	0.0973571	0.0905762	0.0526429	0.501587	-0.0447143	0.625732	-0.0275333	0.920424	-0.0263333	0.856259	0.0012	0.742785	-0.069	0.87176	0.0303571	0.0220663	0.0993571	0.0788523	0.03385	0.538659	-0.0281071	0.704507	-0.0619571	0.311924	-0.0414667	0.92119	0.0566905	0.0849271
PE P-20:0/17:1	0.170583	0.1909	0.200429	0.166	0.2668	0.197571	0.172	0.1934	0.237857	-0.00458333	0.833635	0.00141667	0.824098	0.006	0.838464	0.0759	0.695312	0.0025	0.695312	-0.0734	0.769531	-0.00285714	0.951538	0.0374286	0.729827	0.0402857	0.295776	0.0203167	0.565794	0.0298452	0.538502	0.00952857	1	0.1008	0.894757	0.0315714	0.856626	-0.0692286	0.681634	0.0214	0.674397	0.0658571	0.130844	0.0444571	0.311924	0.0804833	0.920989	0.00172619	0.77689
PE P-20:0/18:2	0.9095	0.931	0.912357	0.8175	0.8958	1.09729	1.19292	1.3287	1.26029	-0.092	0.423828	0.283417	0.0424805	0.375417	0.00385729	-0.0352	0.492188	0.3977	0.00976562	0.4329	0.0273438	0.184929	0.0107422	0.347929	0.00524902	0.163	0.0905762	0.0215	0.59774	0.00285714	0.82009	-0.0186429	0.348724	0.0783	0.771303	0.279786	0.00364866	0.201486	0.0150552	0.135783	0.552773	0.067369	0.938492	-0.0684143	0.681765	0.0568	0.92287	0.276929	0.0355979
PE P-20:0/20:0	0.164783	0.1273	0.135486	0.123317	0.1116	0.106029	0.12315	0.08022	0.0770286	-0.0414667	0.30127	-0.0416333	0.398305	-0.000166667	0.964541	-0.0157	0.845703	-0.04708	0.362727	-0.03138	0.232422	-0.0294571	0.263494	-0.0584571	0.069213	-0.029	0.6698	-0.0374833	0.543043	-0.0292976	0.636241	0.00818571	1	-0.0117167	0.973662	-0.0172881	0.81656	-0.00557143	0.769357	-0.04293	0.119146	-0.0461214	0.0177276	-0.00319143	0.744339	0.0257667	0.692297	0.0120095	0.979843
PE P-20:0/20:4	1.8125	1.791	1.77714	1.60583	1.6439	1.97571	1.86833	2.008	1.97357	-0.206667	0.339355	0.0558333	0.783571	0.2625	0.10916	-0.1471	0.625	0.217	0.240816	0.3641	0.193359	0.198571	0.104004	0.196429	0.315055	-0.00214286	0.875261	-0.0215	0.947412	-0.0353571	0.979843	-0.0138571	0.976634	0.0380667	0.921168	0.369881	0.0156133	0.331814	0.0737038	0.139667	0.674397	0.105238	0.554053	-0.0344286	1	0.0595667	0.947412	0.405238	0.135737
PE P-20:0/20:5	0.141767	0.1613	0.133643	0.150417	0.1657	0.258714	0.202667	0.2096	0.192371	0.00865	1	0.0609	0.0293825	0.05225	0.00509932	0.0044	1	0.0483	0.343253	0.0439	0.431641	0.125071	0.000366211	0.0587286	0.0784912	-0.0663429	0.0905762	0.0195333	0.538659	-0.00812381	0.471323	-0.0276571	0.135319	0.0152833	0.488103	0.108298	0.000314716	0.0930143	0.00770372	0.00693333	0.692214	-0.0102952	0.877329	-0.0172286	0.88588	-0.00425	0.92287	0.116421	0.00133282
PG 15:0_18:1	0.127583	0.1372	0.126286	0.1534	0.1832	0.154571	0.0909333	0.04254	0.113129	0.0258167	0.203613	-0.03665	0.129395	-0.0624667	0.0665457	0.046	0.0243902	-0.09466	0.0195312	-0.14066	0.00195312	0.0282857	0.142213	-0.0131571	0.401678	-0.0414429	0.0554728	0.00961667	0.771303	-0.00129762	0.918039	-0.0109143	0.725231	0.0298	0.817026	0.00117143	0.268468	-0.0286286	0.0649423	-0.0483933	0.0439441	0.0221952	0.502034	0.0705886	0.00605702	0.0201833	0.456151	0.00246905	1
PG 16:0_16:0	0.671667	0.6996	0.637857	0.7965	0.9134	0.721857	0.5015	0.4266	0.553286	0.124833	0.0268555	-0.170167	0.0268555	-0.295	0.00385729	0.2138	0.0644531	-0.273	0.00390625	-0.4868	0.00195312	0.084	0.193726	-0.0845714	0.541626	-0.168571	0.0134277	0.0279333	0.582414	-0.0338095	0.595155	-0.0617429	1	0.1169	0.121146	-0.0746429	0.0235809	-0.191543	0.00591175	-0.0749	0.180194	0.0517857	0.494013	0.126686	0.0191463	0.0889667	0.180194	-0.0408333	0.56045
PG 16:0_16:1	0.299833	0.2958	0.275929	0.302583	0.3177	0.3095	0.313417	0.3034	0.330143	0.00275	0.906294	0.0135833	0.582775	0.0108333	0.624835	0.0219	0.492188	0.0076	1	-0.0143	0.5143	0.0335714	0.153076	0.0542143	0.0107422	0.0206429	0.451036	-0.00403333	0.973692	-0.0239048	0.236652	-0.0198714	0.348724	0.0151167	0.468005	0.00691667	0.571347	-0.0082	0.348619	-0.0100167	0.620731	0.0167262	0.595155	0.0267429	0.363888	0.01915	0.530929	0.0308214	0.247079
PG 16:0_18:1	0.791417	0.7835	0.7	0.998583	1.2942	0.996214	0.634	0.5447	0.740929	0.207167	0.0268555	-0.157417	0.0522461	-0.364583	0.00509932	0.5107	0.00195312	-0.2388	0.0273438	-0.7495	0.00195312	0.296214	0.0107422	0.0409286	0.42627	-0.255286	0.0494385	-0.00791667	0.92287	-0.0914167	0.374396	-0.0835	0.796094	0.295617	0.0601401	-0.00236905	0.354457	-0.297986	0.0497641	-0.0893	0.107202	0.106929	0.159796	0.196229	0.00384448	0.303533	0.0299608	0.0890476	0.742446
PG 16:0_18:2	0.801333	0.7361	0.817714	0.837	0.8991	0.907214	0.924833	0.9105	0.894071	0.0356667	0.791016	0.1235	0.00927734	0.0878333	0.230024	0.163	0.0839844	0.1744	0.193359	0.0114	0.769531	0.0895	0.0905762	0.0763571	0.463135	-0.0131429	0.951538	-0.0652333	0.417582	0.016381	0.816931	0.0816143	0.39576	0.0621	0.456151	0.0702143	0.520198	0.00811429	0.976628	-0.0143333	0.409679	-0.0307619	0.328278	-0.0164286	1	0.127333	0.140237	0.0538333	0.56045
PG 16:0_18:3	1.99583	1.986	2.27	2.00583	1.952	2.31571	2.58	2.443	2.61071	0.01	0.918813	0.584167	0.00488281	0.574167	0.0293825	-0.034	1	0.457	0.130859	0.491	0.0413589	0.0457143	0.760864	0.340714	0.0418701	0.295	0.153076	-0.00983333	1	0.274167	0.0396161	0.284	0.172086	-0.0538333	0.895053	0.309881	0.0421528	0.363714	0.0302013	-0.137	0.552773	0.0307143	0.958972	0.167714	0.412254	-0.044	1	0.0357143	0.661917
PG 16:0_20:3	0.181833	0.2361	0.209857	0.204583	0.2172	0.258786	0.2215	0.2152	0.233357	0.02275	0.326613	0.0396667	0.012207	0.0169167	0.50488	-0.0189	0.769531	-0.0209	0.232422	-0.002	0.921875	0.0489286	0.0134277	0.0235	0.142213	-0.0254286	0.216553	0.0542667	0.00343619	0.0280238	0.117926	-0.0262429	0.371155	0.0126167	0.627738	0.0542024	0.0349296	0.0415857	0.0841277	-0.0063	0.716783	0.0118571	0.699529	0.0181571	0.319428	-0.04165	0.248401	0.0261786	0.55412
PG 16:0_20:4	0.632083	0.6139	0.624857	0.715083	0.6817	0.811071	0.769917	0.767	0.74	0.083	0.151367	0.137833	0.00533759	0.0548333	0.197326	0.0678	0.105469	0.1531	0.160156	0.0853	0.322266	0.186214	0.000244141	0.115143	0.029541	-0.0710714	0.583008	-0.0181833	0.674397	-0.00722619	0.836968	0.0109571	0.931394	-0.0333833	0.974236	0.0959881	0.193151	0.129371	0.026016	-0.00291667	0.87176	-0.0299167	0.526711	-0.027	0.796094	-0.0152	0.974236	0.103214	0.175903
PG 16:0_20:5	0.314	0.3145	0.3255	0.264833	0.2742	0.326714	0.351833	0.3686	0.371929	-0.0491667	0.0915557	0.0378333	0.116524	0.087	0.0144833	-0.0403	0.130859	0.0541	0.16853	0.0944	0.00976562	0.00121429	0.951538	0.0464286	0.00971619	0.0452143	0.029541	0.0005	0.842972	0.0115	0.625046	0.011	0.860469	0.00936667	0.456151	0.061881	0.0107665	0.0525143	0.0129529	0.0167667	0.620731	0.0200952	0.494013	0.00332857	0.977098	0.00886667	0.895023	0.050381	0.0252353
PG 16:0_22:1	0.9335	0.8786	1.09621	0.901333	0.9012	1.02464	1.02533	0.9809	0.916643	-0.0321667	0.909668	0.0918333	0.339355	0.124	0.266402	0.0226	0.769531	0.1023	0.556641	0.0797	0.695312	-0.0715714	0.760864	-0.179571	0.241211	-0.108	0.193726	-0.0549	0.66804	0.162714	0.116644	0.217614	0.10727	-0.000133333	0.92287	0.12331	0.0287089	0.123443	0.0739902	-0.0444333	0.552773	-0.10869	0.291449	-0.0642571	0.792126	0.0547667	0.582414	-0.0394048	0.742446
PG 16:0_22:2	0.143817	0.1861	0.177429	0.151667	0.13884	0.151171	0.164583	0.10512	0.152857	0.00785	0.969727	0.0207667	0.582775	0.0129167	0.266166	-0.04726	0.0829311	-0.08098	0.0273438	-0.03372	0.192518	-0.0262571	0.0595976	-0.0245714	0.0685437	0.00168571	0.714844	0.0422833	0.146653	0.0336119	0.172732	-0.00867143	0.618384	-0.0128267	0.869029	-0.000495238	0.455634	0.0123314	1	-0.0594633	0.040604	-0.0117262	0.553441	0.0477371	0.0604626	-0.05511	0.22239	-0.0341071	0.291614
PG 16:1_18:0	0.154017	0.1494	0.166071	0.194083	0.1916	0.184786	0.185417	0.1825	0.197071	0.0400667	0.0639648	0.0314	0.0424805	-0.00866667	0.563318	0.0422	0.0273438	0.0331	0.0322008	-0.0091	0.574814	0.0187143	0.216553	0.031	0.0579834	0.0122857	0.315055	-0.00461667	0.417582	0.0120548	1	0.0166714	0.187203	-0.00248333	0.895053	-0.00929762	0.471399	-0.00681429	0.769649	-0.00291667	0.390668	0.0116548	0.268468	0.0145714	0.241055	0.00213333	0.974236	-0.0213524	0.280005
PG 16:1_18:1	0.936833	0.9131	0.886357	0.9645	1.0551	1.1275	1.12117	1.1196	1.17357	0.0276667	0.72398	0.184333	0.000488281	0.156667	0.0144833	0.142	0.0839844	0.2065	0.130859	0.0645	0.431641	0.241143	0.00402832	0.287214	0.000610352	0.0460714	0.289402	-0.0237333	0.766551	-0.0504762	0.520198	-0.0267429	0.725231	0.0906	0.322355	0.163	0.129121	0.0724	0.500525	-0.00156667	0.716783	0.0524048	0.7575	0.0539714	0.519333	0.114333	0.121146	0.213476	0.0252353
PG 16:1_18:2	2.7475	2.973	2.96357	2.09167	2.055	2.41143	3.18667	3.337	3.07786	-0.655833	0.00341797	0.439167	0.0771484	1.095	0.00871926	-0.918	0.00195312	0.364	0.625	1.282	0.0124581	-0.552143	0.000610352	0.114286	0.390991	0.666429	0.0134277	0.2255	0.276469	0.216071	0.164698	-0.00942857	0.883592	-0.0366667	0.92287	0.319762	0.0894685	0.356429	0.0531693	0.150333	0.947412	-0.10881	0.836968	-0.259143	0.88588	-0.262167	0.22763	0.10369	0.471399
PG 16:1_20:4	0.280417	0.2438	0.275571	0.157767	0.13878	0.163729	0.283417	0.27126	0.263543	-0.12265	0.000488281	0.003	0.72398	0.12565	0.00871926	-0.10502	0.0136719	0.02746	0.556641	0.13248	0.0329694	-0.111843	0.00012207	-0.0120286	0.833935	0.0998143	0.0166016	-0.0366167	0.0862796	-0.00484524	0.374396	0.0317714	0.120658	-0.0189867	0.894458	0.0059619	0.85687	0.0249486	0.92969	-0.0121567	0.92287	-0.0198738	0.899475	-0.00771714	0.747311	0.01763	0.346279	0.0108071	0.630785
PG 16:2_18:1	0.22375	0.2079	0.222857	0.286917	0.2763	0.268286	0.230833	0.2091	0.304714	0.0631667	0.17627	0.00708333	0.518555	-0.0560833	0.119722	0.0684	0.00585938	0.0012	0.959301	-0.0672	0.0488281	0.0454286	0.0544763	0.0818571	0.00402832	0.0364286	0.241211	-0.01585	0.973684	-0.000892857	0.704507	0.0149571	0.265808	-0.0106167	0.668128	-0.018631	0.36782	-0.00801429	0.906653	-0.0217333	0.409547	0.073881	0.0156133	0.0956143	0.00373539	0.00523333	0.821204	-0.0177381	0.897668
PG 16:2_18:2	0.301583	0.3089	0.331429	0.315	0.3128	0.313571	0.347583	0.3277	0.383357	0.0134167	0.909668	0.046	0.0206096	0.0325833	0.230024	0.0039	1	0.0188	0.921875	0.0149	0.921875	-0.0178571	0.267578	0.0519286	0.0202637	0.0697857	0.0134277	0.00731667	0.668128	0.0298452	0.273981	0.0225286	0.883592	-0.0022	0.771303	-0.00142857	0.93959	0.000771429	0.931394	-0.0198833	0.0930896	0.0357738	0.354457	0.0556571	0.0643292	-0.00951667	0.771303	-0.0312738	0.537024
PG 16:3_18:1	0.389583	0.4302	0.381786	0.409417	0.4405	0.398357	0.396833	0.38	0.430071	0.0198333	0.62207	0.00725	0.969727	-0.0125833	0.475533	0.0103	0.695312	-0.0502	0.153309	-0.0605	0.0644531	0.0165714	0.390991	0.0482857	0.118896	0.0317143	0.167149	0.0406167	0.313618	-0.00779762	1	-0.0484143	0.340738	0.0310833	0.355802	-0.0110595	0.246998	-0.0421429	0.107194	-0.0168333	0.575049	0.0332381	0.164554	0.0500714	0.137503	-0.00953333	0.821204	-0.0032619	0.859616
PG 17:0_18:1	0.110333	0.1181	0.0990714	0.134083	0.1832	0.1775	0.175667	0.1573	0.199	0.02375	0.307635	0.0653333	0.0268555	0.0415833	0.197326	0.0651	0.0371094	0.0392	0.160156	-0.0259	0.477197	0.0784286	0.00854492	0.0999286	0.0166016	0.0215	0.107866	0.00776667	0.552773	-0.0112619	0.395904	-0.0190286	0.0739902	0.0491167	0.0472209	0.0434167	0.216178	-0.0057	0.333763	-0.0183667	0.427355	0.0233333	0.439539	0.0417	0.196607	0.04135	0.0991647	0.0546786	0.0396161
PG 17:0_18:2	0.2695	0.2813	0.292571	0.249333	0.2882	0.271214	0.364167	0.3215	0.379857	-0.0201667	0.423828	0.0946667	0.129395	0.114833	0.00592154	0.0069	0.921875	0.0402	0.0488281	0.0333	0.0839844	-0.0213571	0.300171	0.0872857	0.00231934	0.108643	0.0012207	0.0118	0.771303	0.0230714	0.193151	0.0112714	0.471586	0.0388667	0.113227	0.021881	0.471323	-0.0169857	0.241362	-0.0426667	0.417582	0.0156905	0.704507	0.0583571	0.0417171	0.0270667	0.496507	-0.00119048	0.93959
PG 17:1_18:1	0.225167	0.2151	0.207	0.328417	0.3615	0.300714	0.247833	0.2318	0.273286	0.10325	0.000488281	0.0226667	0.30127	-0.0805833	0.00385729	0.1464	0.00195312	0.0167	0.275391	-0.1297	0.00195312	0.0937143	0.000366211	0.0662857	0.000610352	-0.0274286	0.0494385	-0.0100667	0.92287	-0.0181667	0.56045	-0.0081	0.519424	0.0330833	0.165905	-0.0277024	0.0849271	-0.0607857	0.00210676	-0.0160333	0.552773	0.0254524	0.180977	0.0414857	0.0376064	0.04315	0.122911	-0.00953571	0.643372
PG 18:0_18:2	0.138	0.146	0.15	0.0895	0.10548	0.122029	0.17055	0.17346	0.1593	-0.0485	0.0639648	0.03255	0.109863	0.08105	0.0293825	-0.04052	0.193359	0.02746	0.375	0.06798	0.160156	-0.0279714	0.135254	0.0093	0.6698	0.0372714	0.208413	0.008	0.574832	0.012	0.440244	0.004	1	0.01598	0.543043	0.0325286	0.217012	0.0165486	0.656608	0.00291	0.973684	-0.01125	0.897616	-0.01416	0.681568	0.00798	0.496507	0.0205286	0.347446
PG 18:0_18:3	0.822917	0.9428	0.901071	0.825667	0.8378	0.922714	1.08933	1.1049	1.05371	0.00275	0.909668	0.266417	0.0341797	0.263667	0.0144833	-0.105	0.275391	0.1621	0.275391	0.2671	0.0839844	0.0216429	0.714844	0.152643	0.0905762	0.131	0.067627	0.119883	0.198262	0.0781548	0.094543	-0.0417286	0.500618	0.0121333	0.574941	0.0970476	0.0847722	0.0849143	0.278489	0.0155667	1	-0.035619	0.60695	-0.0511857	0.538587	-0.10775	0.380972	0.0188929	0.979843
PG 18:0_22:1	0.601667	0.5679	0.702071	0.520417	0.5217	0.592857	0.644333	0.6205	0.587429	-0.08125	0.0209961	0.0426667	0.339355	0.123917	0.100001	-0.0462	0.625	0.0526	0.845703	0.0988	0.431641	-0.109214	0.118896	-0.114643	0.241211	-0.00542857	0.501587	-0.0337667	0.62083	0.100405	0.0895782	0.134171	0.135319	0.00128333	0.771303	0.0724405	0.0201601	0.0711571	0.0559111	-0.0238333	0.530929	-0.0569048	0.279923	-0.0330714	0.977098	0.03505	0.496507	-0.0279643	0.859616
PG 18:1_18:1	0.552833	0.4969	0.455857	0.77925	0.9396	0.802214	0.655333	0.7138	0.756357	0.226417	0.000488281	0.1025	0.0268555	-0.123917	0.00385729	0.4427	0.00195312	0.2169	0.00585938	-0.2258	0.00390625	0.346357	0.00012207	0.3005	0.000610352	-0.0458571	0.541626	-0.0559333	0.159327	-0.0969762	0.0348985	-0.0410429	0.218634	0.16035	0.0358279	0.0229643	0.738092	-0.137386	0.0497641	0.0584667	0.235009	0.101024	0.0759322	0.0425571	0.666477	0.216283	0.00030001	0.11994	0.130844
PG 18:1_18:2	2.31583	2.463	2.47857	2.85167	3.015	2.92286	3.175	3.213	3.18929	0.535833	0.00325181	0.859167	0.000488281	0.323333	0.185144	0.552	0.00976562	0.75	0.0371094	0.198	0.625	0.444286	0.0100394	0.710714	0.00209232	0.266429	0.172607	0.147167	0.390936	0.162738	0.268714	0.0155714	1	0.163333	0.766615	0.0711905	0.89765	-0.0921429	1	0.038	0.974236	0.0142857	0.777224	-0.0237143	0.929996	0.0161667	0.355666	-0.0915476	0.189511
PG 18:1_18:3	0.333167	0.3307	0.305643	0.2509	0.2933	0.316357	0.315067	0.3292	0.338429	-0.0822667	0.0161133	-0.0181	0.569336	0.0641667	0.068353	-0.0374	0.193359	-0.0015	0.905695	0.0359	0.322266	0.0107143	0.900061	0.0327857	0.193726	0.0220714	0.258134	-0.00246667	0.552773	-0.0275238	0.291532	-0.0250571	0.708831	0.0424	0.166025	0.0654571	0.0506016	0.0230571	0.46402	0.0141333	0.947412	0.0233619	0.797012	0.00922857	0.860529	0.0448667	0.291285	0.092981	0.0678148
PG 18:1_20:0	0.266083	0.2277	0.256786	0.2625	0.3132	0.3505	0.2595	0.2647	0.294786	-0.00358333	0.964541	-0.00658333	0.694775	-0.003	1	0.0855	0.0136719	0.037	0.261883	-0.0485	0.0413589	0.0937143	0.00693283	0.038	0.172607	-0.0557143	0.104004	-0.0383833	0.254303	-0.00929762	0.667254	0.0290857	0.319428	0.0507	0.106108	0.088	0.00309656	0.0373	0.340738	0.0052	0.766551	0.0352857	0.268632	0.0300857	0.234983	0.0890833	0.0137695	0.0972976	0.00806522
PG 18:1_20:1	0.266667	0.2784	0.245071	0.297083	0.3368	0.354	0.2086	0.21032	0.269214	0.0304167	0.223837	-0.0580667	0.00488281	-0.0884833	0.00509932	0.0584	0.0195312	-0.06808	0.0371094	-0.12648	0.00195312	0.108929	0.00471866	0.0241429	0.346254	-0.0847857	0.00305176	0.0117333	0.92287	-0.0215952	0.226616	-0.0333286	0.212499	0.0397167	0.180194	0.0569167	0.0463539	0.0172	0.796094	0.00172	0.947412	0.0606143	0.0604252	0.0588943	0.0950873	0.0279833	0.373243	0.0785119	0.0287636
PG 18:1_20:3	1.20358	1.1536	1.15186	1.006	1.0591	1.28929	1.3285	1.3799	1.40936	-0.197583	0.119722	0.124917	0.266113	0.3225	0.0112782	-0.0945	0.431641	0.2263	0.202328	0.3208	0.0195312	0.137429	0.0579834	0.2575	0.0494385	0.120071	0.463135	-0.0499833	0.716706	-0.0517262	0.938471	-0.00174286	0.598044	0.0531	0.62083	0.283286	0.00543861	0.230186	0.0139013	0.0514	0.741564	0.0808571	0.69948	0.0294571	0.906754	0.103083	0.771303	0.335012	0.0173346
PG 18:1_20:4	3.64667	3.357	3.45571	3.175	3.332	4.06857	4.16417	4.201	4.44	-0.471667	0.125944	0.5175	0.0639648	0.989167	0.0144833	-0.025	0.921875	0.844	0.160156	0.869	0.0136719	0.612857	0.00402832	0.984286	0.0352783	0.371429	0.362568	-0.289667	0.947412	-0.190952	0.859616	0.0987143	0.953297	0.157	0.741564	0.893571	0.00870045	0.736571	0.0206738	0.0368333	0.92287	0.275833	0.899475	0.239	0.840751	0.446667	0.488595	1.08452	0.00505267
PG 18:1_20:5	0.358417	0.3315	0.327429	0.329167	0.3512	0.426214	0.449417	0.4893	0.507357	-0.02925	0.209251	0.091	0.129395	0.12025	0.0112782	0.0197	0.406941	0.1578	0.0136719	0.1381	0.00390625	0.0987857	0.00231934	0.179929	0.00012207	0.0811429	0.0905762	-0.0269167	0.741564	-0.0309881	0.571412	-0.00407143	1	0.0220333	0.538659	0.0970476	0.00504516	0.0750143	0.0305875	0.0398833	0.391204	0.0579405	0.354457	0.0180571	1	0.04895	0.107202	0.128036	0.000849892
PG 18:1_22:0	0.282667	0.2361	0.245786	0.376083	0.4332	0.442786	0.35475	0.4024	0.405929	0.0934167	0.00146484	0.0720833	0.012207	-0.0213333	0.373709	0.1971	0.00195312	0.1663	0.00390625	-0.0308	0.625	0.197	0.00012207	0.160143	0.00012207	-0.0368571	0.379354	-0.0465667	0.187125	-0.036881	0.471095	0.00968571	0.577948	0.0571167	0.166025	0.0667024	0.0756907	0.00958571	0.840751	0.04765	0.372838	0.0511786	0.175903	0.00352857	1	0.103683	0.0168995	0.103583	0.0107665
PG 18:1_22:1	0.37775	0.3729	0.400143	0.407	0.3943	0.455571	0.43075	0.4155	0.442286	0.02925	0.266113	0.053	0.233398	0.02375	0.306317	0.0214	0.322266	0.0426	0.431641	0.0212	1	0.0554286	0.135254	0.0421429	0.315055	-0.0132857	0.625732	-0.00485	0.895023	0.0223929	0.589027	0.0272429	0.538587	-0.0127	0.766551	0.0485714	0.099668	0.0612714	0.0402065	-0.01525	0.322492	0.0115357	0.742446	0.0267857	0.348724	-0.00785	0.895053	0.0261786	0.297233
PG 18:1_22:3	0.256083	0.2407	0.250286	0.329667	0.332	0.401571	0.362	0.3589	0.380143	0.0735833	0.0279957	0.105917	0.0025165	0.0323333	0.197326	0.0913	0.00976562	0.1182	0.0136719	0.0269	0.556641	0.151286	0.00136293	0.129857	0.000610352	-0.0214286	0.583008	-0.0153833	0.947412	-0.00579762	0.71877	0.00958571	0.68183	0.00233333	0.947412	0.0719048	0.0846657	0.0695714	0.0497641	-0.0031	0.766615	0.0181429	0.680672	0.0212429	0.333868	0.0177167	0.974236	0.0777024	0.0848255
PG 18:1_22:4	0.827833	0.7316	0.730714	0.905417	0.9633	1.14129	1.05942	1.0546	1.13921	0.0775833	0.0771484	0.231583	0.00683594	0.154	0.068353	0.2317	0.0273438	0.323	0.0644531	0.0913	0.232422	0.410571	0.00012207	0.4085	0.00012207	-0.00207143	0.855225	-0.0962333	0.791913	-0.097119	0.471399	-0.000885714	1	0.0578833	0.59774	0.235869	0.00803282	0.177986	0.046261	-0.00481667	0.821204	0.0797976	0.606827	0.0846143	0.471586	0.154117	0.22763	0.332988	0.00106713
PG 18:1_22:5	1.05258	1.0245	1.00586	1.14958	1.2086	1.42571	1.49633	1.639	1.64	0.097	0.169153	0.44375	0.000488281	0.34675	0.0366713	0.1841	0.0413589	0.6145	0.00585938	0.4304	0.00976562	0.419857	0.00012207	0.634143	0.00012207	0.214286	0.107973	-0.0280833	1	-0.0467262	0.606888	-0.0186429	0.681765	0.0590167	0.530581	0.276131	0.0473362	0.217114	0.0946556	0.142667	0.391204	0.143667	0.341084	0.001	0.929965	0.0871	0.338748	0.322857	0.00155745
PG 18:2_18:2	0.677917	0.6928	0.683357	0.771333	0.8402	0.8935	1.02142	1.1104	1.06021	0.0934167	0.012207	0.3435	0.000976563	0.250083	0.00669228	0.1474	0.0136719	0.4176	0.00195312	0.2702	0.00976562	0.210143	0.00012207	0.376857	0.00012207	0.166714	0.0494385	0.0148833	0.821204	0.00544048	0.667254	-0.00944286	0.840751	0.0688667	0.468131	0.122167	0.246998	0.0533	0.618537	0.0889833	0.62083	0.0387976	0.680621	-0.0501857	0.906714	0.0539833	0.313618	0.116726	0.0463539
PG 18:2_18:3	0.261083	0.2479	0.260786	0.236667	0.23008	0.241129	0.299417	0.3309	0.320714	-0.0244167	0.339355	0.0383333	0.109863	0.06275	0.00385729	-0.01782	0.769531	0.083	0.0371094	0.10082	0.0371094	-0.0196571	0.451147	0.0599286	0.000366211	0.0795857	0.00671387	-0.0131833	0.627738	-0.000297619	1	0.0128857	0.68183	-0.00658667	0.974236	0.0044619	0.699627	0.0110486	0.53841	0.0314833	0.456151	0.0212976	0.341167	-0.0101857	0.977098	0.00659667	0.974236	0.00475952	0.897668
PG 18:2_18:4	0.211	0.2506	0.231143	0.242467	0.2715	0.2385	0.246333	0.2369	0.267571	0.0314667	0.195367	0.0353333	0.157779	0.00386667	0.306317	0.0209	0.556641	-0.0137	0.695312	-0.0346	0.375	0.00735714	0.951538	0.0364286	0.0418701	0.0290714	0.148679	0.0396	0.313618	0.0201429	0.279923	-0.0194571	0.660342	0.0290333	0.821204	-0.00396667	0.116456	-0.033	0.074053	-0.00943333	0.716783	0.0212381	0.595155	0.0306714	0.159752	-0.0105667	0.448151	-0.0241095	0.291614
PG 18:2_20:0	0.44225	0.4293	0.474786	0.403417	0.455	0.513643	0.464083	0.4681	0.4775	-0.0388333	0.0651538	0.0218333	0.423828	0.0606667	0.100001	0.0257	0.492188	0.0388	0.193359	0.0131	1	0.0388571	0.220785	0.00271429	0.903198	-0.0361429	0.172607	-0.01295	0.722343	0.0325357	0.347446	0.0454857	0.177969	0.0515833	0.140237	0.110226	0.00747184	0.0586429	0.122267	0.00401667	0.895023	0.0134167	0.938482	0.0094	0.883592	0.0645333	0.106108	0.0776905	0.0371128
PG 18:2_20:3	3.74583	3.859	4.075	2.94417	2.949	3.48643	3.805	3.849	3.60643	-0.801667	0.00683594	0.0591667	0.755658	0.860833	0.0233764	-0.91	0.00976562	-0.01	1	0.9	0.0839844	-0.588571	0.00671387	-0.468571	0.073523	0.12	0.6698	0.113167	0.391204	0.329167	0.0944866	0.216	0.639257	0.00483333	0.974236	0.542262	0.0145434	0.537429	0.0302013	0.044	0.947412	-0.198571	0.471323	-0.242571	0.538587	-0.108333	0.87176	0.213095	0.216965
PG 18:2_20:4	13	13.048	13.7286	10.6683	10.536	12.4914	13.8167	13.75	13.0493	-2.33167	0.0309195	0.816667	0.30127	3.14833	0.0366713	-2.512	0.00976562	0.702	0.695312	3.214	0.130859	-1.23714	0.0503712	-0.679286	0.42627	0.557857	0.6698	0.048	0.668128	0.728571	0.236331	0.680571	0.906511	-0.132333	0.741352	1.8231	0.01249	1.95543	0.0301653	-0.0666667	0.791799	-0.767381	0.520055	-0.700714	0.703438	-0.180333	1	1.09452	0.142612
PG 18:2_20:5	0.376917	0.4054	0.396857	0.352583	0.3735	0.468143	0.518	0.5852	0.549571	-0.0243333	0.733398	0.141083	0.00244141	0.165417	0.00509932	-0.0319	0.477197	0.1798	0.0195312	0.2117	0.0124581	0.0712857	0.067627	0.152714	0.00170898	0.0814286	0.116372	0.0284833	0.322492	0.0199405	0.374396	-0.00854286	0.796094	0.0209167	0.380972	0.11556	0.000819567	0.0946429	0.00450447	0.0672	0.276469	0.0315714	0.589091	-0.0356286	0.403111	-0.00756667	0.821204	0.095619	0.135737
PG 18:2_22:0	0.6885	0.6471	0.7515	0.808417	0.8141	0.94	0.961	1.0199	0.981643	0.119917	0.0253135	0.2725	0.00683594	0.152583	0.0293825	0.167	0.00195312	0.3728	0.0839844	0.2058	0.130859	0.1885	0.0120159	0.230143	0.067627	0.0416429	0.714844	-0.0414	0.674397	0.063	0.56045	0.1044	0.25905	0.00568333	0.868993	0.131583	0.0678148	0.1259	0.0788523	0.0589	0.87176	0.0206429	1	-0.0382571	0.88588	0.0470833	0.766615	0.0685833	0.315709
PG 18:2_22:1	0.490167	0.4975	0.594357	0.45625	0.4267	0.512	0.538583	0.5412	0.521643	-0.0339167	0.380371	0.0484167	0.518555	0.0823333	0.350291	-0.0708	0.105469	0.0437	0.845703	0.1145	0.375	-0.0823571	0.135254	-0.0727143	0.42627	0.00964286	0.951538	0.00733333	0.741564	0.10419	0.122759	0.0968571	0.172086	-0.02955	0.496507	0.05575	0.280005	0.0853	0.151231	0.00261667	0.766615	-0.0169405	0.796876	-0.0195571	0.88588	-0.0368833	0.456151	-0.0484405	0.503647
PG 18:2_22:3	2.12	2.141	2.21286	1.77	1.803	2.07714	2.4975	2.47	2.30857	-0.35	0.00488281	0.3775	0.0522461	0.7275	0.00868612	-0.338	0.0644531	0.329	0.375	0.667	0.0371094	-0.135714	0.0787178	0.0957143	0.625732	0.231429	0.390991	0.021	0.574616	0.0928571	0.680517	0.0718571	0.411846	0.033	0.716783	0.307143	0.0219528	0.274143	0.0279714	-0.0275	0.974236	-0.188929	0.440323	-0.161429	0.584845	0.012	0.921168	0.214286	0.105014
PG 18:2_22:4	8.25417	8.203	8.45571	7.43583	7.673	8.68929	10.3958	10.431	9.75357	-0.818333	0.0771484	2.14167	0.012207	2.96	0.00871926	-0.53	0.232422	2.228	0.0839844	2.758	0.0488281	0.233571	0.801684	1.29786	0.118896	1.06429	0.325806	-0.0511667	0.741352	0.201548	0.624928	0.252714	0.538499	0.237167	0.92287	1.25345	0.0349296	1.01629	0.0403805	0.0351667	1	-0.642262	0.455711	-0.677429	0.666477	0.288333	0.722343	1.0519	0.0287909
PG 20:3_20:4	0.544833	0.5132	0.586	0.483167	0.4932	0.571786	0.561917	0.5171	0.534	-0.0616667	0.233398	0.0170833	0.9687	0.07875	0.197326	-0.02	0.625	0.0039	0.921875	0.0239	0.625	-0.0142143	0.295776	-0.052	0.357544	-0.0377857	0.501587	-0.0316333	0.674397	0.0411667	0.395985	0.0728	0.278593	0.0100333	0.947412	0.088619	0.0849271	0.0785857	0.0403805	-0.0448167	0.722343	-0.0279167	0.836968	0.0169	0.708831	0.0416667	0.496507	0.0474524	0.402547
PG 20:4_20:4	1.91917	1.738	1.83786	1.4465	1.446	1.59571	1.615	1.5753	1.56593	-0.472667	0.00146484	-0.304167	0.012207	0.1685	0.212997	-0.292	0.0195312	-0.1627	0.375	0.1293	0.556641	-0.242143	0.015628	-0.271929	0.0494385	-0.0297857	0.826049	-0.181167	0.306215	-0.0813095	0.440088	0.0998571	0.660272	-0.0005	0.87176	0.149214	0.156805	0.149714	0.168538	-0.0397	0.674397	-0.0490714	0.82009	-0.00937143	0.953297	0.180667	0.180194	0.230524	0.0758821
PG 20:4_22:1	0.11775	0.10146	0.136929	0.09415	0.09288	0.103014	0.0826667	0.05542	0.0890714	-0.0236	0.109863	-0.0350833	0.203613	-0.0114833	0.722283	-0.00858	1	-0.04604	0.123534	-0.03746	0.262033	-0.0339143	0.0109882	-0.0478571	0.0905762	-0.0139429	0.442046	-0.01629	0.448151	0.0191786	0.149473	0.0354686	0.0484037	-0.00127	0.867689	0.00886429	0.93825	0.0101343	1	-0.0272467	0.313399	0.00640476	0.832234	0.0336514	0.188721	0.01502	0.346279	-0.0103143	0.93959
PG 20:4_22:3	0.380333	0.318	0.359429	0.35425	0.3415	0.362643	0.377083	0.3285	0.342286	-0.0260833	0.203613	-0.00325	0.791016	0.0228333	0.689084	0.0235	0.610067	0.0105	1	-0.013	0.556641	0.00321429	0.903198	-0.0171429	0.541626	-0.0203571	0.463135	-0.0623333	0.180194	-0.0209048	0.630785	0.0414286	0.25905	-0.01275	0.741564	0.00839286	0.494013	0.0211429	0.796094	-0.0485833	0.254303	-0.0347976	0.257658	0.0137857	0.883592	0.0495833	0.276469	0.0292976	0.354457
PG 20:4_22:4	1.32217	1.1347	1.27471	1.36642	1.3096	1.40286	1.44108	1.3161	1.339	0.04425	0.850098	0.118917	0.289402	0.0746667	0.563318	0.1749	0.130859	0.1814	0.261883	0.0065	0.921875	0.128143	0.208413	0.0642857	0.484642	-0.0638571	0.529854	-0.187467	0.235141	-0.0474524	0.571347	0.140014	0.177969	-0.0568167	0.722343	0.0364405	0.643315	0.0932571	0.500432	-0.124983	0.380972	-0.102083	0.410456	0.0229	0.953297	0.13065	0.291285	0.0838929	0.32836
PG 22:4_22:6	0.10575	0.0925	0.101929	0.0783	0.07026	0.0940143	0.135783	0.10862	0.114086	-0.02745	0.339355	0.0300333	0.0522461	0.0574833	0.0190589	-0.02224	0.286321	0.01612	0.625	0.03836	0.183431	-0.00791429	0.807739	0.0121571	0.390991	0.0200714	0.357544	-0.01325	0.643924	-0.00382143	0.519483	0.00942857	0.860409	-0.00804	0.735439	0.0157143	0.420833	0.0237543	0.342777	-0.0271633	0.740928	-0.0216976	0.395176	0.00546571	0.929458	0.00521	0.92287	0.0195357	0.374396
PG 22:5_22:6	0.28375	0.2931	0.316571	0.2665	0.2834	0.322214	0.389	0.3783	0.407214	-0.01725	0.569336	0.10525	0.00341797	0.1225	0.0144833	-0.0097	0.921875	0.0852	0.0644531	0.0949	0.00976562	0.00564286	0.903198	0.0906429	0.0012207	0.085	0.0134277	0.00935	0.668128	0.0328214	0.381664	0.0234714	0.681765	0.0169	0.509532	0.0557143	0.0107665	0.0388143	0.137503	-0.0107	0.87176	0.0182143	0.56045	0.0289143	0.508007	0.00755	0.771303	0.0228929	0.431892
PG 22:6_22:6	1.2875	1.0856	1.20164	1.14767	1.0904	1.25214	1.34875	1.2226	1.38329	-0.139833	0.012207	0.06125	0.504739	0.201083	0.0261572	0.0048	0.722283	0.137	0.160156	0.1322	0.193359	0.0505	0.463135	0.181643	0.0412768	0.131143	0.325806	-0.2019	0.0923127	-0.0858571	0.104776	0.116043	0.61846	-0.0572667	0.620731	0.104476	0.0993782	0.161743	0.0787872	-0.12615	0.22763	0.0345357	0.918039	0.160686	0.218634	0.144633	0.0930896	0.190333	0.0395485
Phe	109.067	124.5	104.314	70.6167	92.89	82.2357	107.725	148.2	106.793	-38.45	0.000976563	-1.34167	1	37.1083	0.0366713	-31.61	0.00976562	23.7	0.769531	55.31	0.232422	-22.0786	0.104004	2.47857	0.807739	24.5571	0.0595976	15.4333	0.427355	-4.75238	0.226695	-20.1857	0.0221034	22.2733	0.254303	11.619	0.643372	-10.6543	0.54577	40.475	0.92287	-0.932143	0.742446	-41.4071	0.436617	6.84	0.674397	16.3714	0.251953
PI 14:0_18:1	0.451833	0.4321	0.45	0.475533	0.5259	0.566429	0.450117	0.43224	0.482814	0.0237	0.339355	-0.00171667	1	-0.0254167	0.689084	0.0938	0.0136719	0.00014	1	-0.09366	0.232422	0.116429	0.0905762	0.0328143	0.541626	-0.0836143	0.295776	-0.0197333	0.895053	-0.00183333	0.857088	0.0179	0.666477	0.0503667	0.771303	0.0908952	0.297233	0.0405286	0.708831	-0.0178767	0.468131	0.0326976	0.571412	0.0505743	0.241362	0.0701	0.456151	0.0927286	0.56045
PI 14:0_18:2	0.6645	0.6854	0.672143	0.545333	0.5954	0.6475	0.656917	0.6388	0.603714	-0.119167	0.0268555	-0.00758333	0.937449	0.111583	0.0559297	-0.09	0.0273438	-0.0466	0.695312	0.0434	0.683286	-0.0246429	0.903198	-0.0684286	0.390991	-0.0437857	0.135254	0.0209	0.87176	0.00764286	0.777224	-0.0132571	0.837585	0.0500667	0.276334	0.102167	0.106	0.0521	0.471586	-0.0181167	0.92287	-0.0532024	0.431892	-0.0350857	0.471586	0.0291667	0.456151	0.0945238	0.251953
PI 15:0_16:0	5.89833	5.949	6.00214	5.5475	5.669	6.94143	7.48	7.438	7.21357	-0.350833	0.62207	1.58167	0.000976563	1.9325	0.0144833	-0.28	0.625	1.489	0.193359	1.769	0.036536	0.939286	0.0595976	1.21143	0.0352783	0.272143	0.714844	0.0506667	0.552211	0.10381	0.737962	0.0531429	0.837445	0.1215	0.771303	1.39393	0.014847	1.27243	0.00725148	-0.042	0.716783	-0.266429	0.680672	-0.224429	0.837585	0.0708333	0.92287	1.29012	0.0537158
PI 15:1_16:0	12.3942	12.71	12.8429	11.0675	10.748	12.9236	14.125	13.791	13.1493	-1.32667	0.17627	1.73083	0.0522461	3.0575	0.0454469	-1.962	0.0273438	1.081	0.556641	3.043	0.123534	0.0807143	0.974954	0.306429	0.571892	0.225714	0.850546	0.315833	0.530697	0.44869	0.315295	0.132857	0.837411	-0.3195	0.81728	1.85607	0.0394472	2.17557	0.0240831	-0.334	0.741564	-0.975714	0.520126	-0.641714	0.597964	-0.635333	0.791913	1.40738	0.159796
PI 16:0_16:0	0.427667	0.5535	0.551571	0.5125	0.5295	0.538286	0.5291	0.4918	0.582357	0.0848333	0.0639648	0.101433	0.129395	0.0166	0.449804	-0.024	0.845703	-0.0617	0.275391	-0.0377	0.722283	-0.0132857	0.807739	0.0307857	0.855225	0.0440714	0.193726	0.125833	0.0299608	0.123905	0.014847	-0.00192857	1	0.017	0.87176	0.0257857	0.899475	0.00878571	0.929981	-0.0373	0.282934	0.0532571	0.571412	0.0905571	0.0433261	-0.108833	0.180194	-0.098119	0.175903
PI 16:0_17:0	0.494583	0.5223	0.501	0.56725	0.5666	0.612143	0.49475	0.5168	0.545286	0.0726667	0.0413112	0.000166667	1	-0.0725	0.197326	0.0443	0.431641	-0.0055	0.574814	-0.0498	0.625	0.111143	0.0352783	0.0442857	0.193726	-0.0668571	0.135254	0.0277167	0.644299	0.00641667	0.958965	-0.0213	0.703438	-0.00065	0.716783	0.0448929	0.918039	0.0455429	0.708831	0.02205	1	0.0505357	0.402547	0.0284857	0.340738	-0.0283667	0.771303	0.0384762	0.526711
PI 16:0_17:1	0.58675	0.5969	0.566071	0.682417	0.687	0.769	0.847417	0.7041	0.790214	0.0956667	0.135947	0.260667	0.012207	0.165	0.0559297	0.0901	0.275391	0.1072	0.375	0.0171	1	0.202929	0.00524902	0.224143	0.00524902	0.0212143	0.625732	0.01015	0.87176	-0.0206786	0.877329	-0.0308286	0.747364	0.00458333	0.674397	0.0865833	0.105133	0.082	0.278593	-0.143317	0.0591359	-0.0572024	0.630785	0.0861143	0.284681	-0.00556667	0.92287	0.107262	0.321727
PI 16:0_17:2	9.61583	9.153	9.51714	8.9375	8.969	10.8029	11.9583	11.703	12.3107	-0.678333	0.30127	2.3425	0.00244141	3.02083	0.00871926	-0.184	0.769531	2.55	0.130859	2.734	0.00585938	1.28571	0.0352783	2.79357	0.00854492	1.50786	0.124175	-0.462833	0.821204	-0.0986905	0.82009	0.364143	0.584845	0.0315	1	1.86536	0.0306964	1.83386	0.00915477	-0.255333	0.741423	0.352381	0.836858	0.607714	0.791994	0.494333	0.674397	1.96405	0.0269764
PI 16:0_18:1	0.860833	1.0067	0.934	0.948333	0.8768	1.08471	0.926583	0.9117	0.960786	0.0875	0.380371	0.06575	0.423828	-0.02175	0.689084	-0.1299	0.375	-0.095	0.625	0.0349	0.921875	0.150714	0.0784912	0.0267857	0.855225	-0.123929	0.118896	0.145867	0.338884	0.0731667	0.471399	-0.0727	0.66048	-0.0715333	0.346279	0.136381	0.268714	0.207914	0.074053	-0.0148833	0.428664	0.0342024	0.979843	0.0490857	0.348724	-0.2174	0.140237	0.0632143	0.56045
PI 16:0_18:2	4.24167	4.94	4.82357	3.17917	2.852	3.79571	4.92917	4.964	4.92571	-1.0625	0.0545205	0.6875	0.0771484	1.75	0.0112782	-2.088	0.00195312	0.024	0.921875	2.112	0.00976562	-1.02786	0.000610352	0.102143	0.501587	1.13	0.00402832	0.698333	0.122911	0.581905	0.410456	-0.116429	0.598124	-0.327167	0.509532	0.616548	0.159796	0.943714	0.00306742	0.0348333	0.974236	-0.00345238	0.89765	-0.0382857	0.796094	-1.0255	0.137802	0.0346429	0.625046
PI 16:0_18:3	0.345	0.2659	0.291286	0.32725	0.3203	0.385786	0.360417	0.2997	0.338143	-0.01775	0.255158	0.0154167	0.380371	0.0331667	0.16853	0.0544	0.160156	0.0338	0.695312	-0.0206	0.959327	0.0945	0.0494385	0.0468571	0.193726	-0.0476429	0.295776	-0.0791	0.165905	-0.0537143	0.15716	0.0253857	0.929935	-0.00695	0.843147	0.0585357	0.0849271	0.0654857	0.284681	-0.0607167	0.408751	-0.0222738	1	0.0384429	0.577202	0.07215	0.137802	0.11225	0.0505621
PI 16:0_20:0	5.3675	4.748	5.16357	3.52083	3.404	3.93	4.23667	3.684	4.16	-1.84667	0.000488281	-1.13083	0.00856445	0.715833	0.0184661	-1.344	0.00390625	-1.064	0.0195312	0.28	0.375	-1.23357	0.000610352	-1.00357	0.000366211	0.23	0.451147	-0.6195	0.276469	-0.203929	0.455711	0.415571	0.584845	-0.116833	0.973684	0.409167	0.0950116	0.526	0.191532	-0.552667	0.159327	-0.0766667	0.89765	0.476	0.191532	0.502667	0.254303	0.613095	0.0997259
PI 16:0_20:3	1.426	1.3402	1.43486	1.00883	1.0845	1.31614	1.54833	1.4165	1.63857	-0.417167	0.00488281	0.122333	0.233398	0.5395	0.00385729	-0.2557	0.105469	0.0763	0.722283	0.332	0.0329694	-0.118714	0.27183	0.203714	0.142213	0.322429	0.00285795	-0.0858	0.817433	0.00885714	0.536955	0.0946571	0.54577	0.0756667	0.446864	0.30731	0.00804361	0.231643	0.0349169	-0.131833	0.373108	0.0902381	0.402547	0.222071	0.0950153	0.161467	0.821204	0.298452	0.117926
PI 16:0_20:4	8.24083	7.895	8.56071	6.95583	6.598	8.48571	10.355	9.379	9.91214	-1.285	0.0424805	2.11417	0.012207	3.39917	0.00669228	-1.297	0.0644531	1.484	0.193359	2.781	0.00195312	-0.075	0.903198	1.35143	0.067627	1.42643	0.0579834	-0.345833	0.722343	0.319881	0.571478	0.665714	0.403111	-0.357833	0.92287	1.52988	0.0463539	1.88771	0.00306742	-0.976	0.306489	-0.442857	0.737962	0.533143	0.618613	-0.012	1	1.21	0.0950116
PI 16:0_22:1	0.469417	0.5048	0.503571	0.587167	0.5373	0.590571	0.658833	0.6181	0.640143	0.11775	0.00683594	0.189417	0.00146484	0.0716667	0.306556	0.0325	0.322266	0.1133	0.00976562	0.0808	0.0839844	0.087	0.0784912	0.136571	0.00305176	0.0495714	0.314936	0.0353833	0.210013	0.0341548	0.257576	-0.00122857	0.660342	-0.0498667	0.428533	0.00340476	0.661917	0.0532714	0.796094	-0.0407333	0.496507	-0.0186905	0.816931	0.0220429	0.681765	-0.08525	0.0591359	-0.03075	0.82009
PI 16:1_18:0	0.435817	0.48718	0.402686	0.53975	0.5748	0.558929	0.49775	0.4796	0.437643	0.103933	0.0639648	0.0619333	0.469727	-0.042	0.262193	0.08762	0.322266	-0.00758	0.695312	-0.0952	0.105469	0.156243	0.0579834	0.0349571	0.951538	-0.121286	0.029541	0.0513633	0.291285	-0.033131	0.643145	-0.0844943	0.135064	0.03505	0.428533	0.0191786	0.777187	-0.0158714	0.618613	-0.01815	0.620533	-0.0601071	0.15716	-0.0419571	0.319428	-0.0163133	0.496507	0.0523095	0.918053
PI 16:1_18:1	1.07233	1.0413	1.06671	1.05792	1.1661	1.2525	1.09825	1.0608	1.12421	-0.0144167	0.533492	0.0259167	0.733398	0.0403333	0.824013	0.1248	0.695312	0.0195	0.921875	-0.1053	0.139157	0.185786	0.0579834	0.0575	0.760864	-0.128286	0.216553	-0.0310333	0.947412	-0.00561905	0.704507	0.0254143	0.769649	0.108183	0.282934	0.194583	0.0603812	0.0864	0.378633	-0.03745	0.644299	0.0259643	0.797012	0.0634143	0.840751	0.139217	0.974236	0.200202	0.297233
PI 16:1_18:2	3.60583	3.499	4.13857	3.74833	3.684	4.24429	4.68	4.501	4.26857	0.1425	0.62207	1.07417	0.0522461	0.931667	0.0233764	0.185	0.921875	1.002	0.160156	0.817	0.375	0.105714	0.576104	0.13	0.760864	0.0242857	0.571987	-0.106833	0.791913	0.532738	0.20754	0.639571	0.135319	-0.0643333	0.716706	0.495952	0.0847722	0.560286	0.0279714	-0.179	0.582414	-0.411429	0.462387	-0.232429	0.814778	0.0425	0.87176	-0.0367857	0.899475
PI 17:0_18:1	0.398583	0.391	0.392286	0.28675	0.4066	0.431071	0.253833	0.3393	0.269357	-0.111833	0.339355	-0.14475	0.151367	-0.0329167	0.722283	0.0156	0.492188	-0.0517	0.695312	-0.0673	0.192518	0.0387857	0.6698	-0.122929	0.0352783	-0.161714	0.0426947	-0.00758333	0.87176	-0.00629762	0.537024	0.00128571	0.840751	0.11985	0.104131	0.144321	0.244318	0.0244714	0.976618	0.0854667	0.317799	0.0155238	0.937204	-0.0699429	0.303395	0.127433	0.313618	0.150619	0.216965
PI 17:1_18:1	3.49	3.232	3.18571	3.99583	4.073	4.78286	4.90083	4.677	5.085	0.505833	0.0639648	1.41083	0.000488281	0.905	0.0144833	0.841	0.0136719	1.445	0.0273438	0.604	0.232422	1.59714	0.00012207	1.89929	0.00012207	0.302143	0.42627	-0.258	0.947412	-0.304286	0.630785	-0.0462857	0.752095	0.0771667	0.817331	0.787024	0.0192287	0.709857	0.0376064	-0.223833	0.346279	0.184167	0.899475	0.408	0.436617	0.335167	0.821204	1.09131	0.0117115
PI 17:1_18:2	29.25	29.57	30.4571	26.4	26.44	29.95	38.925	36.96	36.4571	-2.85	0.08426	9.675	0.00244141	12.525	0.00509932	-3.13	0.232422	7.39	0.0839844	10.52	0.0195312	-0.507143	0.6698	6	0.0134277	6.50714	0.0107422	0.32	0.620731	1.20714	0.257576	0.887143	0.46402	0.04	0.692214	3.55	0.0678148	3.51	0.0463562	-1.965	0.722343	-2.46786	0.526711	-0.502857	0.860529	-0.28	0.771303	2.34286	0.159796
PI 18:0_18:0	1.02883	0.9121	0.987357	0.912833	0.8523	0.944071	0.98575	0.8583	0.942143	-0.116	0.151367	-0.0430833	0.677246	0.0729167	0.266402	-0.0598	0.193359	-0.0538	0.695312	0.006	0.83836	-0.0432857	0.583008	-0.0452143	0.541626	-0.00192857	0.714844	-0.116733	0.0591359	-0.0414762	0.553917	0.0752571	0.278593	-0.0605333	0.417582	0.0312381	0.742446	0.0917714	0.218734	-0.12745	0.0697072	-0.0436071	0.643145	0.0838429	0.234983	0.0562	0.821204	0.0727143	0.402547
PI 18:0_18:1	0.656667	0.8094	0.727357	1.487	1.506	1.63	0.833833	0.8203	0.950357	0.830333	0.000488281	0.177167	0.0268555	-0.653167	0.00385729	0.6966	0.00195312	0.0109	0.845703	-0.6857	0.00195312	0.902643	0.00012207	0.223	0.0012207	-0.679643	0.000610352	0.152733	0.0478498	0.0706905	0.431892	-0.0820429	0.234983	0.019	0.97367	0.143	0.856967	0.124	1	-0.0135333	1	0.116524	0.094543	0.130057	0.108344	-0.133733	0.380972	0.0723095	0.680672
PI 18:0_18:2	6.0325	6.858	6.64357	5.54333	5.164	6.22714	7.0825	7.47	7.01786	-0.489167	0.233398	1.05	0.0522461	1.53917	0.0293825	-1.694	0.00195312	0.612	0.845703	2.306	0.0273438	-0.416429	0.135254	0.374286	0.42627	0.790714	0.241211	0.8255	0.180194	0.611071	0.367984	-0.214429	0.747364	-0.379333	0.496507	0.68381	0.341249	1.06314	0.0403369	0.3875	0.821204	-0.0646429	0.93959	-0.452143	0.860529	-1.20483	0.0930896	0.0727381	0.630785
PI 18:0_18:3	0.232583	0.203	0.237643	0.200267	0.13948	0.218786	0.232517	0.20362	0.243157	-0.0323167	0.151367	-6.66667e-05	0.850098	0.03225	0.406941	-0.06352	0.105469	0.00062	1	0.06414	0.123534	-0.0188571	0.509693	0.00551429	0.729827	0.0243714	0.267578	-0.0295833	0.22763	0.00505952	0.979843	0.0346429	0.218734	-0.0607867	0.0906532	0.018519	1	0.0793057	0.0493174	-0.0288967	0.716091	0.0106405	0.661374	0.0395371	0.290634	-0.0312033	0.538659	0.0134595	0.347446
PI 18:0_20:0	2.29833	1.826	2.09714	1.38217	1.317	1.52893	1.68167	1.3405	1.53786	-0.916167	0.0025165	-0.616667	0.000976563	0.2995	0.00669228	-0.509	0.0247447	-0.4855	0.00195312	0.0235	0.695312	-0.568214	0.00170898	-0.559286	0.000244141	0.00892857	0.850546	-0.472333	0.0697072	-0.20119	0.207462	0.271143	0.429148	-0.0651667	0.722343	0.146762	0.367574	0.211929	0.159297	-0.341167	0.129049	-0.14381	0.122567	0.197357	0.218433	0.407167	0.0599953	0.347952	0.0476401
PI 18:0_20:3	5.125	4.646	4.89143	3.53	3.959	4.67643	4.79	4.845	5.57214	-1.595	0.0025165	-0.335	0.469727	1.26	0.00669228	-0.687	0.193359	0.199	1	0.886	0.160156	-0.215	0.357544	0.680714	0.325806	0.895714	0.067627	-0.479	0.668128	-0.233571	1	0.245429	0.792126	0.429	0.282934	1.14643	0.00747184	0.717429	0.0894256	0.055	0.538659	0.782143	0.347446	0.727143	0.191532	0.908	0.409679	1.38	0.0192493
PI 18:0_20:4	37.5833	34.34	36.9786	40.7667	40.13	46.0143	47.5667	44.31	48.4929	3.18333	0.17627	9.98333	0.000488281	6.8	0.0665457	5.79	0.0663691	9.97	0.105469	4.18	0.431641	9.03571	0.00136293	11.5143	0.00231934	2.47857	0.463135	-3.24333	0.488595	-0.604762	0.680672	2.63857	0.769601	-0.636667	0.947412	5.24762	0.181052	5.88429	0.0737038	-3.25667	0.180194	0.92619	0.899475	4.18286	0.311924	2.60667	0.248401	5.85238	0.0205942
PI 18:0_22:0	0.280333	0.3135	0.308071	0.348833	0.3234	0.366786	0.362917	0.3428	0.3425	0.0685	0.00927734	0.0825833	0.000488281	0.0140833	0.50488	0.0099	0.721103	0.0293	0.625	0.0194	0.921875	0.0587143	0.067627	0.0344286	0.193726	-0.0242857	0.42627	0.0331667	0.338475	0.0277381	0.303212	-0.00542857	0.931394	-0.0254333	0.574941	0.0179524	0.699431	0.0433857	0.278489	-0.0201167	0.456151	-0.0204167	0.704507	-0.0003	0.708831	-0.0586	0.722343	-0.00978571	0.93959
PI 18:1_18:1	0.9405	0.9504	0.949071	1.21258	1.1857	1.29964	1.0265	1.0908	1.22693	0.272083	0.00488281	0.086	0.677246	-0.186083	0.0327679	0.2353	0.0195312	0.1404	0.556641	-0.0949	0.431641	0.350571	0.0107422	0.277857	0.00305176	-0.0727143	0.541626	0.0099	0.947278	0.00857143	0.897581	-0.00132857	0.840751	-0.0268833	0.921145	0.0870595	1	0.113943	0.976639	0.0643	1	0.200429	0.0537158	0.136129	0.218734	-0.0367833	1	0.0784881	0.82009
PI 18:1_18:2	2.1025	2.224	2.165	2.05667	1.951	2.36429	2.48	2.792	2.71071	-0.0458333	0.569336	0.3775	0.109863	0.423333	0.061755	-0.273	0.0371094	0.568	0.0322008	0.841	0.00390625	0.199286	0.162199	0.545714	0.00711487	0.346429	0.102555	0.1215	0.155117	0.0625	0.643315	-0.059	0.229697	-0.105667	0.372973	0.307619	0.198184	0.413286	0.00699664	0.312	0.159327	0.230714	0.231155	-0.0812857	0.660411	-0.227167	0.166025	0.245119	0.280005
PI 18:1_20:0	0.748083	0.6369	0.630643	0.502833	0.4777	0.5355	0.516333	0.4551	0.531143	-0.24525	0.00683594	-0.23175	0.00341797	0.0135	0.893904	-0.1592	0.0273438	-0.1818	0.0136719	-0.0226	0.556641	-0.0951429	0.151831	-0.0995	0.0494385	-0.00435714	1	-0.111183	0.346279	-0.11744	0.347446	-0.00625714	0.814778	-0.0251333	0.766615	0.0326667	1	0.0578	0.752095	-0.0612333	0.380972	0.0148095	1	0.0760429	0.137503	0.08605	0.346279	0.150107	0.144784
PI 18:1_20:1	0.249583	0.24734	0.215714	0.328983	0.38674	0.312786	0.239433	0.1235	0.2604	0.0794	0.151367	-0.01015	0.569336	-0.08955	0.262193	0.1394	0.0839844	-0.12384	0.0178172	-0.26324	0.00915169	0.0970714	0.00671387	0.0446857	0.541626	-0.0523857	0.193726	-0.00224333	0.821204	-0.033869	0.410456	-0.0316257	0.519424	0.0577567	0.620533	-0.0161976	0.247079	-0.0739543	0.154081	-0.115933	0.0789941	0.0209667	0.896697	0.1369	0.0665958	0.06	0.538659	0.0176714	0.757581
PI 18:1_20:2	0.482417	0.4729	0.414714	0.6315	0.7423	0.586357	0.378183	0.31496	0.507857	0.149083	0.0161133	-0.104233	0.195367	-0.253317	0.0112782	0.2694	0.00195312	-0.15794	0.00585938	-0.42734	0.00390625	0.171643	0.00671387	0.0931429	0.067627	-0.0785	0.232851	-0.00951667	0.766615	-0.0677024	0.226695	-0.0581857	0.666477	0.1108	0.313618	-0.0451429	0.144784	-0.155943	0.0643292	-0.0632233	0.197881	0.129674	0.0943174	0.192897	0.00115232	0.120317	0.22763	0.0225595	0.859616
PI 18:1_20:3	0.73275	0.7284	0.694143	0.692	0.7196	0.8215	0.83225	0.9126	1.03279	-0.04075	0.969727	0.0995	0.30127	0.14025	0.00669228	-0.0088	0.845703	0.1842	0.193359	0.193	0.0273438	0.127357	0.153076	0.338643	0.000854492	0.211286	0.00854492	-0.00435	0.674397	-0.0386071	0.742446	-0.0342571	0.666477	0.0276	0.771303	0.1295	0.273981	0.1019	0.284681	0.08035	0.62083	0.200536	0.0569459	0.120186	0.191532	0.03195	0.92287	0.168107	0.231155
PI 18:1_20:4	3.79083	3.877	3.9	4.53667	4.439	5.29429	6.4775	6.591	7.16714	0.745833	0.00341797	2.68667	0.000976563	1.94083	0.00509932	0.562	0.193359	2.714	0.00195312	2.152	0.00588927	1.39429	0.00231934	3.26714	0.00012207	1.87286	0.00402832	0.0861667	0.895053	0.109167	0.699627	0.023	0.837585	-0.0976667	0.974236	0.757619	0.164843	0.855286	0.0956428	0.1135	0.488595	0.689643	0.236652	0.576143	0.703376	-0.183833	0.380972	0.648452	0.231155
PI 18:1_22:1	0.42425	0.463	0.438643	0.495833	0.5011	0.522857	0.479917	0.4551	0.543857	0.0715833	0.0771484	0.0556667	0.129395	-0.0159167	0.689084	0.0381	0.492188	-0.0079	0.845703	-0.046	0.322266	0.0842143	0.104004	0.105214	0.0382529	0.021	0.357544	0.03875	0.262176	0.0143929	0.462387	-0.0243571	0.840751	0.00526667	0.692297	0.0270238	0.857112	0.0217571	0.577948	-0.0248167	0.313618	0.0639405	0.110709	0.0887571	0.0497641	-0.0334833	0.456151	0.012631	0.859616
PI 18:1_22:4	0.188917	0.1865	0.157214	0.217783	0.27014	0.194	0.0754333	0.09354	0.204371	0.0288667	0.109863	-0.113483	0.012207	-0.14235	0.00804524	0.08364	0.105469	-0.09296	0.0839844	-0.1766	0.0195312	0.0367857	0.6698	0.0471571	0.295776	0.0103714	0.583008	-0.00241667	0.380972	-0.0317024	0.106	-0.0292857	0.660411	0.0523567	0.165786	-0.0237833	0.795848	-0.07614	0.140181	0.0181067	0.673969	0.128938	0.00587843	0.110831	0.0581539	0.0547733	0.355802	0.00791905	0.93959
PI 18:1_22:6	0.145583	0.1612	0.145929	0.171717	0.16028	0.1897	0.162817	0.19532	0.217543	0.0261333	0.380371	0.0172333	0.733398	-0.0089	0.812704	-0.00092	1	0.03412	0.130859	0.03504	0.722283	0.0437714	0.216553	0.0716143	0.0900029	0.0278429	0.6247	0.0156167	0.291285	0.000345238	1	-0.0152714	0.25905	-0.0114367	0.91994	0.0179833	0.677743	0.02942	0.834614	0.0325033	0.618941	0.0547262	0.16867	0.0222229	0.177024	-0.0270533	0.741564	0.0176381	0.526711
PI 18:2_20:0	0.458333	0.3993	0.442857	0.350583	0.3513	0.402571	0.333	0.2838	0.295	-0.10775	0.0424805	-0.125333	0.0161133	-0.0175833	0.893904	-0.048	0.322266	-0.1155	0.105469	-0.0675	0.193359	-0.0402857	0.501587	-0.147857	0.00305176	-0.107571	0.390991	-0.0590333	0.248401	-0.0154762	0.643372	0.0435571	0.39576	0.000716667	0.821204	0.0519881	0.918053	0.0512714	0.660411	-0.0492	0.0358279	-0.038	0.32836	0.0112	0.108344	0.05975	0.456151	0.0674643	0.82009
PI 18:2_20:1	0.412333	0.4006	0.397429	0.527	0.5677	0.555286	0.507	0.4693	0.562143	0.114667	0.0424805	0.0946667	0.0373391	-0.02	0.893904	0.1671	0.0273438	0.0687	0.160156	-0.0984	0.0829311	0.157857	0.0134277	0.164714	0.0107422	0.00685714	0.855225	-0.0117333	0.380972	-0.0149048	0.680672	-0.00317143	0.584845	0.0407	0.409679	0.0282857	0.816931	-0.0124143	0.747311	-0.0377	0.692297	0.0551429	0.347446	0.0928429	0.172086	0.0524333	0.821204	0.0431905	0.680672
PI 18:2_20:4	0.389167	0.4526	0.430429	0.536917	0.6065	0.636929	0.687	0.6991	0.731071	0.14775	0.00488281	0.297833	0.000976563	0.150083	0.0184661	0.1539	0.00585938	0.2465	0.00390625	0.0926	0.153309	0.2065	0.0012207	0.300643	0.00012207	0.0941429	0.0494385	0.0634333	0.180194	0.0412619	0.198261	-0.0221714	0.725288	0.0695833	0.140237	0.100012	0.0672657	0.0304286	0.796094	0.0121	0.582414	0.0440714	0.273981	0.0319714	0.598124	0.00615	0.674397	0.05875	0.381827
PI 18:2_20:5	0.243333	0.2585	0.261143	0.117633	0.1387	0.181071	0.26305	0.27526	0.2312	-0.1257	0.012207	0.0197167	0.518555	0.145417	0.0293825	-0.1198	0.105469	0.01676	0.695312	0.13656	0.059171	-0.0800714	0.0120159	-0.0299429	0.541626	0.0501286	0.325806	0.0151667	0.468131	0.0178095	0.78101	0.00264286	0.660411	0.0210667	0.751192	0.0634381	0.164186	0.0423714	0.361857	0.01221	0.692214	-0.03185	0.757178	-0.04406	0.48132	0.0059	0.947412	0.0456286	0.20754
PI 18:2_22:0	0.278833	0.2726	0.281643	0.152783	0.12362	0.192686	0.2054	0.21116	0.203971	-0.12605	0.00341797	-0.0734333	0.0522461	0.0526167	0.102918	-0.14898	0.00195312	-0.06144	0.275391	0.08754	0.130859	-0.0889571	0.0107422	-0.0776714	0.029541	0.0112857	0.714844	-0.00623333	0.821204	0.00280952	0.958972	0.00904286	0.54577	-0.0291633	0.712396	0.0399024	0.224943	0.0690657	0.148285	0.00576	0.691801	-0.00142857	0.856991	-0.00718857	0.576869	-0.02293	0.627738	0.0370929	0.494013
PI 18:2_22:1	0.623417	0.7176	0.707214	0.74425	0.6933	0.774357	0.86375	0.8446	0.899786	0.120833	0.129395	0.240333	0.000976563	0.1195	0.0366713	-0.0243	0.695312	0.127	0.105469	0.1513	0.0972011	0.0671429	0.432513	0.192571	0.00402832	0.125429	0.153076	0.0941833	0.107202	0.0837976	0.0476401	-0.0103857	0.747364	-0.05095	0.248401	0.0301071	0.643372	0.0810571	0.703438	-0.01915	0.722343	0.0360357	0.797012	0.0551857	0.403111	-0.145133	0.0930896	-0.0536905	0.494013
PI 18:2_22:6	0.3325	0.3637	0.316929	0.2375	0.23308	0.269786	0.310417	0.29368	0.287343	-0.095	0.00341797	-0.0220833	0.62207	0.0729167	0.0184661	-0.13062	0.00585938	-0.07002	0.232422	0.0606	0.130859	-0.0471429	0.0107422	-0.0295857	0.951538	0.0175571	0.530057	0.0312	0.468131	-0.0155714	0.595155	-0.0467714	0.191532	-0.00442	0.417582	0.0322857	0.122631	0.0367057	0.538499	-0.0167367	0.821204	-0.0230738	0.796978	-0.00633714	0.883542	-0.03562	0.582414	0.0478571	0.0802789
Pro	183.167	193.6	161.493	166.333	171.3	188.071	198.675	187.28	160.857	-16.8333	0.116524	15.5083	0.723878	32.3417	0.350529	-22.3	0.406941	-6.32	0.769531	15.98	0.845703	26.5786	0.0595976	-0.635714	0.826049	-27.2143	0.177007	10.4333	0.868919	-21.6738	0.0567762	-32.1071	0.0739273	4.96667	0.488472	21.7381	0.354293	16.7714	0.725288	-11.395	0.771303	-37.8179	0.16477	-26.4229	0.412152	-5.46667	0.894994	43.4119	0.0252353
ProBetaine	1.00283	1.0555	0.984357	1.78583	1.905	2.37357	2.88333	3.227	2.99357	0.783	0.000488281	1.8805	0.000488281	1.0975	0.00509932	0.8495	0.00195312	2.1715	0.00195312	1.322	0.00195312	1.38921	0.00012207	2.00921	0.00012207	0.62	0.135254	0.0526667	0.791856	-0.0184762	0.661809	-0.0711429	0.639403	0.119167	0.372973	0.587738	0.0167518	0.468571	0.0431896	0.343667	0.644299	0.110238	0.737962	-0.233429	0.681765	0.0665	0.843147	0.606214	0.014847
PS 34:1	0.106083	0.09524	0.0938143	0.124	0.1243	0.166143	0.1395	0.1557	0.150286	0.0179167	0.0831311	0.0334167	0.0522461	0.0155	0.449804	0.02906	0.232422	0.06046	0.044011	0.0314	0.275391	0.0723286	0.00402832	0.0564714	0.00231934	-0.0158571	0.541626	-0.0108433	0.921168	-0.012269	0.471019	-0.00142571	0.519424	0.0003	1	0.0421429	0.11077	0.0418429	0.107041	0.0162	0.716706	0.0107857	0.643315	-0.00541429	1	0.0111433	0.575049	0.0544119	0.0848255
PS 34:2	0.126667	0.149	0.150286	0.12325	0.1365	0.158286	0.177083	0.1656	0.160214	-0.00341667	0.906294	0.0504167	0.012207	0.0538333	0.0233764	-0.0125	0.556641	0.0166	0.721103	0.0291	0.232422	0.008	0.6698	0.00992857	0.583008	0.00192857	0.949932	0.0223333	0.276198	0.023619	0.0716824	0.00128571	0.500432	0.01325	0.409547	0.0350357	0.0505621	0.0217857	0.127742	-0.0114833	0.597636	-0.016869	0.395823	-0.00538571	0.906754	-0.00908333	0.716783	0.0114167	0.625046
PS 36:1	0.0553333	0.0565	0.0448	0.0655	0.0817	0.123286	0.0775833	0.1023	0.0745714	0.0101667	0.30127	0.02225	0.0309195	0.0120833	0.230024	0.0252	0.0839844	0.0458	0.0644531	0.0206	0.431641	0.0784857	0.00012207	0.0297714	0.00854492	-0.0487143	0.00671387	0.00116667	0.0597782	-0.0105333	0.23617	-0.0117	0.860349	0.0162	0.261771	0.0577857	0.00140921	0.0415857	0.0325045	0.0247167	0.791913	-0.0030119	1	-0.0277286	0.660272	0.0150333	0.092497	0.068319	0.000411278
PS 36:2	0.18325	0.2344	0.194071	0.13575	0.1443	0.2025	0.179083	0.1706	0.153143	-0.0475	0.0228566	-0.00416667	0.850098	0.0433333	0.126279	-0.0901	0.00390625	-0.0638	0.322266	0.0263	0.293622	0.00842857	0.42627	-0.0409286	0.0352783	-0.0493571	0.300171	0.05115	0.355802	0.0108214	0.503574	-0.0403286	0.769601	0.00855	0.691801	0.06675	0.11077	0.0582	0.159752	-0.00848333	0.868993	-0.0259405	0.374396	-0.0174571	0.639403	-0.0426	0.468131	0.0559286	0.60695
PS 36:3	0.09575	0.0861	0.0972143	0.103883	0.1018	0.120286	0.0940833	0.0909	0.085	0.00813333	0.423828	-0.00166667	0.929083	-0.0098	0.398305	0.0157	0.431641	0.0048	0.921875	-0.0109	0.47681	0.0230714	0.706289	-0.0122143	0.12395	-0.0352857	0.241211	-0.00965	0.064778	0.00146429	1	0.0111143	0.00765071	-0.00208333	0.716783	0.0164024	0.777187	0.0184857	1	-0.00318333	1	-0.00908333	0.571412	-0.0059	0.725231	0.00756667	0.974236	0.0149381	0.742446
PS 36:4	0.380417	0.376	0.353857	0.369	0.3926	0.541357	0.48325	0.5207	0.480429	-0.0114167	0.850098	0.102833	0.0922852	0.11425	0.142368	0.0166	0.769531	0.1447	0.105469	0.1281	0.0488281	0.1875	0.00257816	0.126571	0.029541	-0.0609286	0.714844	-0.00441667	0.92287	-0.0265595	0.71877	-0.0221429	0.584845	0.0236	0.62083	0.172357	0.0269364	0.148757	0.0643292	0.03745	0.771303	-0.00282143	0.93959	-0.0402714	0.708831	0.0280167	0.771303	0.198917	0.00938002
PS 36:5	1.42917	1.417	1.535	1.14033	1.207	1.55736	1.67	1.8398	1.572	-0.288833	0.0496843	0.240833	0.233398	0.529667	0.0366713	-0.21	0.0488281	0.4228	0.232422	0.6328	0.0644531	0.0223571	0.357544	0.037	1	0.0146429	0.974948	-0.0121667	0.895023	0.105833	0.172658	0.118	0.379464	0.0666667	0.716706	0.417024	0.0192493	0.350357	0.0532211	0.1698	0.81728	-0.098	0.624987	-0.2678	0.229899	0.0788333	0.488595	0.31119	0.149682
PS 38:4	0.220083	0.3056	0.231357	0.368167	0.3508	0.508071	0.269583	0.2507	0.230929	0.148083	0.0268555	0.0495	0.339355	-0.0985833	0.119722	0.0452	0.275391	-0.0549	0.769531	-0.1001	0.160156	0.276714	0.0166016	-0.000428571	1	-0.277143	0.029541	0.0855167	0.428664	0.0112738	0.367902	-0.0742429	1	-0.0173667	0.87176	0.139905	0.93959	0.157271	0.769649	-0.0188833	0.791913	-0.0386548	0.704507	-0.0197714	0.88588	-0.102883	0.428664	0.128631	0.630785
PS 38:5	0.823083	0.8106	0.826571	0.797667	0.8765	1.0925	1.07008	1.1464	0.991857	-0.0254167	0.791016	0.247	0.0161133	0.272417	0.068353	0.0659	0.556641	0.3358	0.0839844	0.2699	0.193359	0.265929	0.067627	0.165286	0.153076	-0.100643	0.6698	-0.0124833	0.87176	0.0034881	0.742446	0.0159714	0.931394	0.0788333	0.821204	0.294833	0.15716	0.216	0.333868	0.0763167	0.644205	-0.0782262	0.520198	-0.154543	0.2656	0.0913167	0.627738	0.291345	0.135737
PS 38:6	0.4495	0.4775	0.464714	0.4525	0.4621	0.639214	0.632	0.6906	0.637286	0.003	0.791016	0.1825	0.0161133	0.1795	0.0454469	-0.0154	0.695312	0.2131	0.0839844	0.2285	0.0371094	0.1745	0.0166016	0.172571	0.0494385	-0.00192857	0.714844	0.028	0.417582	0.0152143	0.796978	-0.0127857	0.747364	0.0096	0.92287	0.186714	0.0802789	0.177114	0.0559111	0.0586	0.87176	0.00528571	0.93959	-0.0533143	0.660411	-0.0184	0.791913	0.1715	0.0895782
PS 38:7	0.992417	0.9202	0.988857	0.705583	0.7389	0.915857	0.993167	1.0658	0.922429	-0.286833	0.00244141	0.00075	0.964541	0.287583	0.068353	-0.1813	0.00585938	0.1456	0.492188	0.3269	0.232422	-0.073	0.0245361	-0.0664286	0.325806	0.00657143	0.753552	-0.0722167	0.372973	-0.00355952	0.979465	0.0686571	0.429148	0.0333167	0.843103	0.210274	0.0677678	0.176957	0.0693759	0.0726333	0.92287	-0.0707381	0.742446	-0.143371	0.403111	0.105533	0.22763	0.213833	0.106
PS 40:4	0.0608333	0.06646	0.0483429	0.066	0.0697	0.0892143	0.0473833	0.0531	0.0395429	0.00516667	0.388004	-0.01345	0.0341797	-0.0186167	0.068353	0.00324	0.507348	-0.01336	0.625	-0.0166	0.153309	0.0408714	0.109334	-0.0088	0.451147	-0.0496714	0.00232364	0.00562667	0.973677	-0.0124905	0.340588	-0.0181171	0.537346	0.0037	0.766551	0.0232143	0.918025	0.0195143	0.639403	0.00571667	0.766423	-0.00784048	0.503428	-0.0135571	0.860469	-0.00192667	0.843147	0.0357048	0.341167
PS 40:5	0.0735	0.0813	0.0772143	0.0979167	0.1011	0.147857	0.0985	0.1072	0.0865	0.0244167	0.129395	0.025	0.0922852	0.000583333	0.624835	0.0198	0.232422	0.0259	0.153309	0.0061	0.722283	0.0706429	0.0245361	0.00928571	0.325806	-0.0613571	0.118896	0.0078	0.766423	0.00371429	0.588963	-0.00408571	0.597645	0.00318333	0.81723	0.0499405	0.471019	0.0467571	0.597645	0.0087	0.620731	-0.012	0.571083	-0.0207	0.207766	-0.00461667	1	0.0462262	0.56045
PS 40:6	0.238667	0.2593	0.234786	0.2785	0.2823	0.421214	0.279667	0.295	0.266286	0.0398333	0.233398	0.041	0.151367	0.00116667	0.624835	0.023	0.431641	0.0357	0.695312	0.0127	0.921875	0.186429	0.00854492	0.0315	0.325806	-0.154929	0.118896	0.0206333	0.766551	-0.00388095	0.79691	-0.0245143	0.929996	0.0038	0.921168	0.142714	0.27984	0.138914	0.371155	0.0153333	1	-0.013381	0.738049	-0.0287143	0.792082	-0.0168333	0.974236	0.146595	0.374396
PS 40:7	0.491833	0.4283	0.476143	0.553167	0.557	0.662571	0.564417	0.5449	0.502929	0.0613333	0.109863	0.0725833	0.233398	0.01125	0.689084	0.1287	0.105469	0.1166	0.232422	-0.0121	0.921875	0.186429	0.0494385	0.0267857	0.6698	-0.159643	0.390991	-0.0635333	0.22239	-0.0156905	0.553917	0.0478429	0.191532	0.00383333	0.92287	0.109405	0.625046	0.105571	0.429148	-0.0195167	0.821204	-0.0614881	0.354457	-0.0419714	0.471586	0.0673667	0.456151	0.125095	0.859616
PS 40:8	0.427417	0.4231	0.405357	0.443333	0.4381	0.561357	0.488083	0.5001	0.467929	0.0159167	0.339355	0.0606667	0.346336	0.04475	1	0.015	0.375	0.077	0.375	0.062	0.322266	0.156	0.0579834	0.0625714	0.267578	-0.0934286	0.951538	-0.00431667	0.456151	-0.0220595	0.455634	-0.0177429	0.577866	-0.00523333	0.771303	0.118024	0.595155	0.123257	0.340738	0.0120167	0.771303	-0.0201548	0.979843	-0.0321714	0.796094	-0.000916667	0.974236	0.140083	0.354457
Putrescine	1.36958	2.8108	1.845	0.924917	1.1849	1.85371	1.87467	1.719	1.44229	-0.444667	0.233398	0.505083	0.0771484	0.94975	0.00669228	-1.6259	1	-1.0918	0.375	0.5341	0.375	0.00871429	0.0494385	-0.402714	0.357544	-0.411429	0.951538	1.44122	0.843147	0.475417	0.899475	-0.9658	0.931394	0.259983	0.187125	0.928798	0.0155955	0.668814	0.463923	-0.155667	0.409679	-0.432381	0.094543	-0.276714	1	-1.18123	0.456151	0.453381	0.0236047
Sarcosine	1.61232	1.4705	1.33103	2.56583	2.806	2.32929	3.23417	3.256	2.63286	0.953517	0.00927734	1.62185	0.000488281	0.668333	0.306556	1.3355	0.00390625	1.7855	0.00976562	0.45	0.492188	0.998257	0.00012207	1.30183	0.000366211	0.303571	0.390991	-0.141817	0.716553	-0.281288	0.424998	-0.139471	0.577948	0.240167	0.692297	-0.236548	0.395823	-0.476714	0.229899	0.0218333	0.92287	-0.60131	0.297233	-0.623143	0.436617	0.381983	0.582414	0.0447405	0.958972
SDMA	0.130933	0.22168	0.251386	0.258167	0.2677	0.402	0.350667	0.3297	0.266071	0.127233	0.00927734	0.219733	0.000488281	0.0925	0.068353	0.04602	0.105469	0.10802	0.0839844	0.062	0.155132	0.150614	0.0134277	0.0146857	0.0170284	-0.135929	0.118896	0.0907467	0.485997	0.120452	0.696702	0.0297057	0.814381	0.00953333	0.644299	0.143833	0.130844	0.1343	0.311924	-0.0209667	0.722343	-0.0845952	0.554053	-0.0636286	0.137503	-0.0812133	0.821204	0.023381	0.159796
Ser	196.833	209.5	184.357	239.583	221.2	236.214	250.167	274.2	245.214	42.75	0.0293825	53.3333	0.012207	10.5833	0.624492	11.7	0.625	64.7	0.0839844	53	0.26095	51.8571	0.00854492	60.8571	0.00136293	9	0.593163	12.6667	0.447894	-12.4762	0.18936	-25.1429	0.10081	-18.3833	0.409149	-3.36905	0.877225	15.0143	0.618613	24.0333	0.771303	-4.95238	0.75754	-28.9857	0.66048	-31.05	0.291285	9.10714	0.82009
Serotonin	43.8583	50.59	50.1857	32.7667	47.41	41.1929	71.8	66.83	66.0107	-11.0917	0.012207	27.9417	0.012207	39.0333	0.00509932	-3.18	0.556641	16.24	0.193359	19.42	0.044011	-8.99286	0.0107422	15.825	0.135254	24.8179	0.0352783	6.73167	0.106108	6.32738	0.144784	-0.404286	1	14.6433	0.0168995	8.42619	0.198415	-6.21714	0.137503	-4.97	0.92119	-5.78929	0.777224	-0.819286	0.88588	7.91167	0.0804211	2.09881	0.899475
SM 33:1	1.13467	1.2551	1.35143	1.20042	1.837	1.64021	1.71942	2.026	1.58843	0.06575	0.409757	0.58475	0.0161133	0.519	0.0293825	0.5819	0.322266	0.7709	0.0839844	0.189	0.431641	0.288786	0.157607	0.237	0.295776	-0.0517857	0.760864	0.120433	0.355802	0.216762	0.0349296	0.0963286	0.519424	0.636583	0.210141	0.439798	0.0476021	-0.196786	0.639403	0.306583	0.373243	-0.130988	0.75754	-0.437571	0.234983	0.51615	0.582414	0.223036	0.55412
SM 34:1	18.5417	18.36	19.7571	20.8167	23.91	27.15	28.0333	29.69	25.05	2.275	0.00927734	9.49167	0.00244141	7.21667	0.0454469	5.55	0.00390625	11.33	0.00976562	5.78	0.193359	7.39286	0.00012207	5.29286	0.0686119	-2.1	0.267578	-0.181667	0.791799	1.21548	0.0306964	1.39714	0.0464037	3.09333	0.448022	6.33333	0.00219922	3.24	0.0189897	1.65667	0.843147	-2.98333	0.321727	-4.64	0.265808	3.275	0.428664	5.11786	0.0107665
SM 34:2	3.02833	2.747	3.23	3.00667	2.988	3.77857	3.86083	3.912	3.705	-0.0216667	0.969727	0.8325	0.0771484	0.854167	0.068353	0.241	0.232422	1.165	0.0371094	0.924	0.232422	0.548571	0.0426947	0.475	0.241211	-0.0735714	0.625732	-0.281333	0.644112	0.201667	0.11077	0.483	0.0497145	-0.0186667	0.644205	0.771905	0.00185291	0.790571	0.00450447	0.0511667	0.974236	-0.155833	0.897668	-0.207	0.953287	0.262667	0.538659	0.570238	0.0849271
SM 35:1	0.225167	0.2168	0.246571	0.25825	0.303	0.328429	0.33625	0.361	0.292786	0.0330833	0.0209961	0.111083	0.00683594	0.078	0.068353	0.0862	0.00390625	0.1442	0.0136719	0.058	0.406941	0.0818571	0.000610352	0.0462143	0.118896	-0.0356429	0.172607	-0.00836667	0.692297	0.0214048	0.116518	0.0297714	0.0260128	0.04475	0.306625	0.0701786	0.00806522	0.0254286	0.291791	0.02475	0.692297	-0.0434643	0.455634	-0.0682143	0.278489	0.0531167	0.180194	0.0487738	0.0463539
SM 36:1	1.25917	1.182	1.27071	1.46	1.656	1.96357	1.82417	1.844	1.5625	0.200833	0.0119974	0.565	0.00927734	0.364167	0.0829604	0.474	0.00195312	0.662	0.00976562	0.188	0.475246	0.692857	0.00109084	0.291786	0.067627	-0.401071	0.00854492	-0.0771667	0.248	0.0115476	0.680517	0.0887143	0.0945837	0.196	0.235009	0.503571	0.000904515	0.307571	0.0649423	0.0198333	0.791913	-0.261667	0.251953	-0.2815	0.291791	0.273167	0.0347543	0.492024	0.000284266
SM 36:2	0.620917	0.5594	0.643071	0.77075	0.7794	0.9845	0.887	0.8779	0.769071	0.149833	0.000976563	0.266083	0.00244141	0.11625	0.230024	0.22	0.00195312	0.3185	0.0136719	0.0985	0.625	0.341429	0.00012207	0.126	0.0784912	-0.215429	0.00231934	-0.0615167	0.187125	0.0221548	0.410456	0.0836714	0.0609117	0.00865	0.87176	0.21375	0.00284778	0.2051	0.00384448	-0.0091	0.895053	-0.117929	0.431892	-0.108829	0.46402	0.0701667	0.282934	0.191595	0.0039664
SM 38:3	0.0474	0.0233	0.0449857	0.0457167	0.04054	0.0391714	0.0579667	0.04788	0.0442286	-0.00168333	0.677246	0.0105667	0.50488	0.01225	0.398305	0.01724	0.343253	0.02458	0.192518	0.00734	0.959327	-0.00581429	0.363607	-0.000757143	0.760864	0.00505714	0.6247	-0.0241	0.0733152	-0.00241429	0.938111	0.0216857	0.0489521	-0.00517667	0.666262	-0.00654524	0.453853	-0.00136857	0.9287	-0.0100867	0.371753	-0.0137381	0.180529	-0.00365143	0.976531	0.0189233	0.456151	-0.00413095	0.742446
SM 41:1	0.751667	0.8793	0.966929	0.885667	1.2729	1.17814	1.64258	1.5667	1.29993	0.134	0.0771484	0.890917	0.000488281	0.756917	0.00385729	0.3936	0.160156	0.6874	0.00195312	0.2938	0.275391	0.211214	0.267578	0.333	0.0352783	0.121786	0.295776	0.127633	0.166025	0.215262	0.0802272	0.0876286	0.703438	0.387233	0.346279	0.292476	0.236732	-0.0947571	0.906754	-0.0758833	0.722343	-0.342655	0.26855	-0.266771	0.66048	0.2596	0.722343	0.0772143	0.797012
SM 41:2	1.07867	1.1287	1.262	1.12758	1.2776	1.4825	1.66258	1.754	1.49807	0.0489167	0.609983	0.583917	0.00341797	0.535	0.00669228	0.1489	0.556641	0.6253	0.0136719	0.4764	0.130859	0.2205	0.109334	0.236071	0.131809	0.0155714	0.903198	0.0500333	0.428664	0.183333	0.0348985	0.1333	0.159752	0.150017	0.428664	0.354917	0.053593	0.2049	0.319322	0.0914167	0.627738	-0.164512	0.661917	-0.255929	0.265704	0.0999833	0.817433	0.171583	0.328278
SM 42:1	5.9225	6.182	6.72643	5.6275	6.28	7.85643	8.95833	9.396	8.05714	-0.295	0.62207	3.03583	0.00146484	3.33083	0.00669228	0.098	0.722283	3.214	0.0488281	3.116	0.0371094	1.13	0.135254	1.33071	0.0494385	0.200714	0.541626	0.2595	0.380972	0.803929	0.00430233	0.544429	0.253433	0.6525	0.66804	2.22893	0.0145434	1.57643	0.0840387	0.437667	0.895053	-0.90119	0.410456	-1.33886	0.371155	0.393	1	1.425	0.193151
SM 42:2	10.0792	9.473	10.8343	12.65	13.06	15.9214	17.8583	17.46	15.1829	2.57083	0.000488281	7.77917	0.000488281	5.20833	0.0144833	3.587	0.0165345	7.987	0.00195312	4.4	0.0371094	5.08714	0.000854492	4.34857	0.00854492	-0.738571	0.501587	-0.606167	0.338611	0.755119	0.410135	1.36129	0.0956428	0.41	0.817433	3.27143	0.0569459	2.86143	0.0497145	-0.398333	0.81728	-2.67548	0.251953	-2.27714	0.333868	1.01617	0.582414	2.51631	0.0849271
SM 43:1	0.107583	0.1288	0.1425	0.184833	0.2131	0.247214	0.281417	0.2757	0.2185	0.07725	0.000488281	0.173833	0.000488281	0.0965833	0.00509932	0.0843	0.00390625	0.1469	0.00195312	0.0626	0.130859	0.104714	0.000366211	0.076	0.00209232	-0.0287143	0.571987	0.0212167	0.198135	0.0349167	0.0421177	0.0137	0.305191	0.0282667	0.741564	0.062381	0.0117115	0.0341143	0.135234	-0.00571667	0.817382	-0.0629167	0.0895782	-0.0572	0.0643292	0.00705	0.428664	0.0274643	0.135737
SPBP d14:1	1.17653	1.24722	1.44784	1.26443	1.11922	1.62451	1.71417	1.957	1.62893	0.0879	0.850098	0.537633	0.0774421	0.449733	0.0293825	-0.128	0.769531	0.70978	0.0644531	0.83778	0.00976562	0.176671	0.224015	0.181086	0.0784912	0.00441429	0.714844	0.0706867	0.620533	0.27131	0.795778	0.200623	0.791237	-0.145213	0.322218	0.360081	0.164843	0.505294	0.0609117	0.242833	0.306215	-0.0852381	0.487379	-0.328071	0.187587	-0.2159	0.92287	0.0887714	0.367984
SPBP d16:1	0.312833	0.3569	0.305686	0.369667	0.3705	0.449	0.467167	0.4825	0.500786	0.0568333	0.469727	0.154333	0.012207	0.0975	0.0293825	0.0136	0.556641	0.1256	0.160156	0.112	0.130859	0.143314	0.0418701	0.1951	0.00305176	0.0517857	0.583008	0.0440667	1	-0.00714762	0.899475	-0.0512143	0.708831	0.000833333	0.92287	0.0793333	0.462387	0.0785	0.311924	0.0153333	0.947412	0.033619	0.595155	0.0182857	0.796094	-0.0432333	0.92287	0.086481	0.431892
SPBP d17:1	1.13442	1.2485	1.22343	0.970917	1.0841	1.14243	1.31417	1.3262	1.19629	-0.1635	0.17627	0.17975	0.233398	0.34325	0.00669228	-0.1644	0.160156	0.0777	0.769531	0.2421	0.275391	-0.081	0.674987	-0.0271429	0.625732	0.0538571	0.760864	0.114083	0.582414	0.0890119	0.606827	-0.0250714	0.660203	0.113183	0.140237	0.171512	0.0672657	0.0583286	0.577866	0.0120333	0.692297	-0.117881	0.257413	-0.129914	0.538587	-0.0009	0.92287	0.0825	0.56045
SPBP d18:0	0.415583	0.2746	0.332714	0.39225	0.3608	0.410357	0.727333	0.6787	0.669571	-0.0233333	0.569336	0.31175	0.00244141	0.335083	0.00385729	0.0862	0.130859	0.4041	0.00195312	0.3179	0.00195312	0.0776429	0.0418701	0.336857	0.00012207	0.259214	0.000610352	-0.140983	0.0111529	-0.082869	0.181052	0.0581143	0.172086	-0.03145	0.346279	0.0181071	0.537024	0.0495571	0.25905	-0.0486333	0.87176	-0.0577619	0.704507	-0.00912857	0.584845	0.109533	0.0503243	0.100976	0.106
SPBP d18:1	1.8825	1.828	1.81786	2.20833	1.985	2.39786	3.3075	3.448	3.21429	0.325833	0.0209961	1.425	0.000488281	1.09917	0.00385729	0.157	0.769531	1.62	0.00390625	1.463	0.00390625	0.58	0.000366211	1.39643	0.00012207	0.816429	0.00170898	-0.0545	0.644299	-0.0646429	0.704507	-0.0101429	1	-0.223333	0.121041	0.189524	0.42484	0.412857	0.0207014	0.1405	0.597636	-0.0932143	0.857112	-0.233714	0.46402	-0.168833	0.468131	0.254167	0.159796
Spermidine	1.27267	1.5374	1.13057	1.30725	1.4325	1.81929	0.84575	0.8743	1.32721	0.0345833	0.569336	-0.426917	0.0922852	-0.4615	0.0559297	-0.1049	0.431641	-0.6631	0.160156	-0.5582	0.0273438	0.688714	0.0418701	0.196643	0.501587	-0.492071	0.104004	0.264733	0.668128	-0.142095	0.938492	-0.406829	0.747151	0.12525	0.575049	0.512036	0.084719	0.386786	0.212499	0.02855	0.722343	0.481464	0.595155	0.452914	0.977098	-0.139483	0.821204	0.654131	0.159796
Suc	19.2	19.1	19.6286	21.1	30.71	52.5857	394.883	387.6	354.5	1.9	0.50488	375.683	0.000488281	373.783	0.00385729	11.61	0.0839844	368.5	0.00195312	356.89	0.00195312	32.9571	0.000366211	334.871	0.00012207	301.914	0.00012207	-0.1	0.862568	0.428571	0.935263	0.528571	0.78448	9.61	0.00455484	31.4857	2.75746e-05	21.8757	0.00477959	-7.28333	0.627738	-40.3833	0.347446	-33.1	0.371155	9.71	0.202967	31.0571	0.000411278
t4-OH-Pro	9.91333	9.17	9.91429	9.54333	9.01	10.2071	10.2292	10.513	9.18571	-0.37	0.9687	0.315833	0.733398	0.685833	0.624835	-0.16	0.845703	1.343	0.130859	1.503	0.0839844	0.292857	0.760864	-0.728571	0.193726	-1.02143	0.325806	-0.743333	0.248401	0.000952381	0.796978	0.744286	0.379672	-0.533333	0.509412	0.66381	1	1.19714	0.348619	0.283833	0.92287	-1.04345	0.321727	-1.32729	0.177969	0.21	0.973692	0.662857	0.699627
Taurine	573.083	590.3	587.214	431.667	406.5	465.214	467.833	464.6	456.429	-141.417	0.0025165	-105.25	0.0161133	36.1667	0.197326	-183.8	0.00588927	-125.7	0.00195312	58.1	0.0136719	-122	0.00209232	-130.786	0.00012207	-8.78571	0.807739	17.2167	0.821204	14.131	0.938482	-3.08571	0.618537	-25.1667	0.113431	33.5476	0.0355979	58.7143	0.0014919	-3.23333	1	-11.4048	0.78101	-8.17143	0.929981	-42.3833	0.306489	19.4167	0.395904
TCA	0.334583	13.5849	1.4355	0.7705	9.1349	2.42607	1.3445	9.7872	2.73771	0.435917	0.0922852	1.00992	0.151367	0.574	0.824098	-4.45	0.921875	-3.7977	0.0488281	0.6523	0.845703	0.990571	0.714844	1.30221	0.855225	0.311643	0.903198	13.2503	0.106108	1.10092	0.116581	-12.1494	0.363992	8.3644	0.496507	1.65557	0.899475	-6.70883	0.54577	8.4427	0.817433	1.39321	0.857112	-7.04949	0.538499	-4.88592	0.313618	0.554655	0.56045
TDCA	0.107583	0.5334	0.114286	0.121583	0.4635	0.220286	0.235083	0.5763	0.270143	0.014	0.455953	0.1275	0.569336	0.1135	0.398305	-0.0699	0.769531	0.0429	0.232422	0.1128	0.556641	0.106	0.0354194	0.155857	0.157709	0.0498571	0.42627	0.425817	0.121041	0.00670238	0.5889	-0.419114	0.143148	0.341917	0.428664	0.0987024	0.595155	-0.243214	0.953297	0.341217	0.313618	0.0350595	0.8169	-0.306157	0.127825	-0.0839	0.276469	0.092	0.661917
TG 14:0_32:2	0.542333	0.40562	0.470643	0.267183	0.27782	0.259014	0.520433	0.564	0.4715	-0.27515	0.00341797	-0.0219	0.909668	0.25325	0.0454469	-0.1278	0.058024	0.15838	0.322266	0.28618	0.232422	-0.211629	0.00231934	0.000857143	0.714844	0.212486	0.000366211	-0.136713	0.146539	-0.0716905	0.226695	0.0650229	0.429148	0.0106367	0.716706	-0.00816905	0.588963	-0.0188057	1	0.0435667	0.821204	-0.0489333	0.704507	-0.0925	0.639403	0.14735	0.0299608	0.0635214	0.297233
TG 14:0_34:1	3.42333	3.32088	3.26607	3.48967	2.349	2.63179	4.05817	4.034	3.49286	0.0663333	0.109863	0.634833	0.307635	0.5685	0.100001	-0.97188	0.431641	0.71312	1	1.685	0.322266	-0.634286	0.193726	0.226786	0.951538	0.861071	0.067627	-0.102453	0.668128	-0.157262	0.78101	-0.0548086	0.66048	-1.14067	0.974236	-0.857881	0.859616	0.282786	0.840751	-0.0241667	0.496507	-0.56531	0.595155	-0.541143	0.584845	-1.03821	0.771303	-0.700619	0.979843
TG 14:0_34:2	4.31333	3.9628	4.26429	3.17342	2.6257	2.815	5.20975	5.425	5.00143	-1.13992	0.0522461	0.896417	0.233398	2.03633	0.0559297	-1.3371	0.232422	1.4622	0.769531	2.7993	0.130859	-1.44929	0.0418701	0.737143	0.6698	2.18643	0.00231934	-0.350533	0.448151	-0.0490476	1	0.301486	0.471586	-0.547717	0.87176	-0.358417	0.526711	0.1893	0.792082	0.21525	0.722343	-0.208321	0.704507	-0.423571	0.666477	-0.197183	0.821204	-0.309369	0.56045
TG 14:0_34:3	1.08567	0.7836	1.09979	0.696167	0.6224	0.714786	1.56733	1.6377	1.68807	-0.3895	0.0209961	0.481667	0.0639648	0.871167	0.0144833	-0.1612	0.635586	0.8541	0.0839844	1.0153	0.0273438	-0.385	0.029541	0.588286	0.0107422	0.973286	0.000244141	-0.302067	0.372025	0.014119	0.918053	0.316186	0.318373	-0.0737667	0.87176	0.018619	0.374396	0.0923857	0.584845	0.0703667	0.92287	0.120738	0.979843	0.0503714	0.436617	0.2283	0.254303	0.0045	0.836968
TG 14:0_36:1	0.40905	0.2407	0.357871	0.308967	0.36474	0.250971	0.340483	0.41388	0.276771	-0.100083	0.358951	-0.0685667	0.824098	0.0315167	0.624835	0.12404	0.556641	0.17318	0.286321	0.04914	0.921875	-0.1069	0.169811	-0.0811	1	0.0258	0.576104	-0.16835	0.356411	-0.0511786	0.775118	0.117171	0.355051	0.0557733	0.370663	-0.0579952	0.979182	-0.113769	0.317314	0.0733967	0.973625	-0.0637119	0.588452	-0.137109	0.702822	0.224123	0.322355	-0.00681667	0.979448
TG 14:0_36:2	8.54167	5.95316	7.48143	6.861	6.2048	7.18071	12.1042	11.368	12.0386	-1.68067	0.17627	3.5625	0.0424805	5.24317	0.0559297	0.25164	0.921875	5.41484	0.160156	5.1632	0.193359	-0.300714	0.6698	4.55714	0.029541	4.85786	0.00231934	-2.58851	0.187125	-1.06024	0.630785	1.52827	0.48218	-0.6562	0.974236	0.319714	0.78101	0.975914	0.752095	-0.736167	0.373243	-0.0655952	0.899475	0.670571	0.168723	1.93231	0.282934	1.37995	0.56045
TG 14:0_36:3	6.03917	4.4699	5.76429	5.47583	4.8205	5.40857	10.0617	9.753	10.4386	-0.563333	0.469727	4.0225	0.0341797	4.58583	0.0112782	0.3506	0.845703	5.2831	0.0273438	4.9325	0.105469	-0.355714	0.760864	4.67429	0.0012207	5.03	0.000854492	-1.56927	0.159327	-0.274881	0.78101	1.29439	0.241464	-0.655333	0.821204	-0.0672619	0.82009	0.588071	0.625096	-0.308667	0.821204	0.376905	0.78101	0.685571	0.436617	0.913933	0.538659	0.207619	0.667254
TG 14:0_36:4	2.0315	1.5078	1.91643	1.777	1.7493	1.69836	3.30417	3.616	3.435	-0.2545	0.62207	1.27267	0.00683594	1.52717	0.0112782	0.2415	0.556641	2.1082	0.00976562	1.8667	0.0526332	-0.218071	0.357544	1.51857	0.000366211	1.73664	0.000610352	-0.5237	0.037743	-0.115071	0.257658	0.408629	0.319428	-0.0277	0.974236	-0.0786429	0.78101	-0.0509429	0.83755	0.311833	0.771303	0.130833	0.738006	-0.181	1	0.496	0.202967	0.0364286	1
TG 14:0_38:4	0.428833	0.32026	0.393286	0.382417	0.30042	0.335857	0.604667	0.6197	0.687143	-0.0464167	0.569336	0.175833	0.17627	0.22225	0.0559297	-0.01984	0.553617	0.29944	0.0839844	0.31928	0.0371094	-0.0574286	0.208413	0.293857	0.00305176	0.351286	0.000244141	-0.108573	0.338475	-0.0355476	0.643315	0.0730257	0.481703	-0.0819967	0.582414	-0.0465595	0.899475	0.0354371	0.752095	0.0150333	0.974236	0.0824762	0.630785	0.0674429	0.403111	0.0265767	0.92287	-0.0110119	0.979843
TG 14:0_38:5	0.429917	0.33074	0.407357	0.422533	0.32634	0.399786	0.604167	0.5994	0.566786	-0.00738333	0.432591	0.17425	0.0771484	0.181633	0.100001	-0.0044	0.845703	0.26866	0.0273438	0.27306	0.130859	-0.00757143	0.571987	0.159429	0.00402832	0.167	0.00524902	-0.0991767	0.254303	-0.0225595	0.56045	0.0766171	0.371155	-0.0961933	0.391204	-0.0227476	0.859616	0.0734457	0.436617	-0.00476667	0.771303	-0.037381	0.704507	-0.0326143	0.508007	0.00298333	1	-0.000188095	1
TG 16:0_30:2	0.21775	0.2582	0.258929	0.25275	0.2066	0.226214	0.400833	0.4298	0.341357	0.035	0.683481	0.183083	0.068353	0.148083	0.100001	-0.0516	0.845703	0.1716	0.322266	0.2232	0.0195312	-0.0327143	0.779828	0.0824286	0.442046	0.115143	0.0905762	0.04045	0.739122	0.0411786	0.753012	0.000728571	0.921881	-0.04615	0.716553	-0.0265357	0.979448	0.0196143	0.660133	0.0289667	0.627738	-0.0594762	0.32836	-0.0884429	0.752095	-0.0866	0.530929	-0.0677143	0.836858
TG 16:0_32:0	1.92133	3.7168	2.74114	5.12033	4.1634	3.96029	6.085	6.845	4.65857	3.199	0.168167	4.16367	0.00927734	0.964667	0.0829604	0.4466	0.905695	3.1282	0.322266	2.6816	0.0839844	1.21914	0.6698	1.91743	0.153076	0.698286	0.267578	1.79547	0.614218	0.81981	0.489018	-0.975657	1	-0.956933	0.59774	-1.16005	0.455634	-0.203114	0.976634	0.76	0.674397	-1.42643	0.431892	-2.18643	0.284681	-2.7524	0.791913	-1.97986	1
TG 16:0_32:1	11.0133	12.7152	11.485	9.6295	5.8874	6.69143	10.6025	10.262	8.59714	-1.38383	0.0522461	-0.410833	0.969727	0.973	0.0829604	-6.8278	0.236137	-2.4532	0.845703	4.3746	0.431641	-4.79357	0.067627	-2.88786	0.153076	1.90571	0.0579834	1.70187	0.574182	0.471667	0.897616	-1.2302	0.577534	-3.7421	0.791913	-2.93807	0.742446	0.804029	0.708831	-0.3405	0.509532	-2.00536	0.56045	-1.66486	0.471586	-5.44397	0.674397	-3.40974	0.742446
TG 16:0_32:2	7.5825	8.4136	7.80429	4.66583	3.6501	4.05064	8.235	8.296	7.23286	-2.91667	0.0424805	0.6525	0.677246	3.56917	0.0559297	-4.7635	0.105469	-0.1176	1	4.6459	0.0526332	-3.75364	0.0202637	-0.571429	0.42627	3.18221	0.00854492	0.8311	0.582414	0.221786	0.979843	-0.609314	0.54577	-1.01573	0.973692	-0.61519	0.487379	0.400543	0.54577	0.061	0.582414	-1.00214	0.859616	-1.06314	0.54577	-1.84683	0.92287	-0.836976	1
TG 16:0_32:3	0.681117	0.6592	0.660286	0.513583	0.4111	0.390286	0.859	0.9587	0.795286	-0.167533	0.129395	0.177883	0.233398	0.345417	0.0829604	-0.2481	0.160156	0.2995	0.492188	0.5476	0.0371094	-0.27	0.0107422	0.135	0.42627	0.405	0.000244141	-0.0219167	0.582414	-0.020831	0.667254	0.00108571	0.708831	-0.102483	0.821204	-0.123298	0.777224	-0.0208143	0.747364	0.0997	0.895053	-0.0637143	0.859616	-0.163414	0.88588	-0.0805667	0.87176	-0.102467	0.82009
TG 16:0_33:1	0.937183	0.97502	0.936471	0.989667	0.97256	1.04326	1.5575	1.6741	1.22436	0.0524833	0.569336	0.620317	0.0268555	0.567833	0.119722	-0.00246	0.905695	0.69908	0.232422	0.70154	0.105469	0.106786	0.714844	0.287886	0.0784912	0.1811	0.357544	0.0378367	0.529881	-0.000711905	0.661755	-0.0385486	0.463825	-0.0171067	0.974236	0.0535905	0.455634	0.0706971	0.519424	0.1166	0.87176	-0.333143	0.425157	-0.449743	0.625096	-0.0549433	0.974236	0.0543024	0.56045
TG 16:0_33:2	1.3715	1.2871	1.58329	1.23817	1.5994	1.47314	2.49117	2.89	2.28386	-0.133333	0.339355	1.11967	0.012207	1.253	0.0233764	0.3123	1	1.6029	0.0273438	1.2906	0.0488281	-0.110143	0.807739	0.700571	0.00402832	0.810714	0.000854492	-0.0844	0.575049	0.211786	0.236652	0.296186	0.363888	0.361233	0.722343	0.234976	0.193151	-0.126257	0.436617	0.398833	0.674397	-0.20731	0.93959	-0.606143	0.796094	0.445633	0.582414	0.0231905	0.742446
TG 16:0_34:1	60.1333	63.0818	60.7429	55.0267	37.804	45.0493	58.6333	53.16	45.5429	-5.10667	0.0522461	-1.5	1	3.60667	0.099833	-25.2778	0.232422	-9.9218	0.769531	15.356	0.769531	-15.6936	0.153076	-15.2	0.172607	0.493571	0.295776	2.94847	0.417582	0.609524	0.78101	-2.33894	0.54577	-17.2227	0.92287	-9.97738	0.757581	7.24529	0.625096	-5.47333	0.313618	-13.0905	0.402547	-7.61714	0.436617	-20.1711	0.821204	-10.5869	0.899475
TG 16:0_34:2	114.675	112.06	115.221	76.2583	62.465	70.1286	117.642	110.67	97.1143	-38.4167	0.0424805	2.96667	1	41.3833	0.0559297	-49.595	0.130859	-1.39	1	48.205	0.193359	-45.0929	0.0245361	-18.1071	0.172607	26.9857	0.0418701	-2.615	0.488472	0.546429	0.958909	3.16143	0.464117	-13.7933	0.974236	-6.12976	0.667254	7.66357	0.625096	-6.97167	0.417582	-20.5274	0.410376	-13.5557	0.538587	-11.1783	0.821204	-6.67619	0.704507
TG 16:0_34:3	36.0083	35.443	39.3071	22.4625	18.635	21.5693	40.8833	40.68	38.0143	-13.5458	0.0341797	4.875	0.432591	18.4208	0.0559297	-16.808	0.0273438	5.237	0.845703	22.045	0.0488281	-17.7379	0.00231934	-1.29286	0.807739	16.445	0.00231934	-0.565333	0.530929	3.29881	0.661863	3.86414	0.379568	-3.8275	1	-0.893214	0.494013	2.93429	0.54577	-0.203333	0.771303	-2.86905	0.667254	-2.66571	0.625096	-3.26217	0.722343	-4.19202	1
TG 16:0_34:4	2.38417	2.3623	2.63786	1.66667	1.2672	1.49164	2.67667	2.5468	2.53571	-0.7175	0.0341797	0.2925	0.423828	1.01	0.0559297	-1.0951	0.105469	0.1845	0.845703	1.2796	0.0644531	-1.14621	0.00305176	-0.102143	0.807739	1.04407	0.00835783	-0.0218667	0.496507	0.25369	0.494013	0.275557	0.284681	-0.399467	0.973692	-0.175024	0.606888	0.224443	0.500525	-0.129867	0.448151	-0.140952	0.979476	-0.0110857	0.703438	-0.3776	0.627738	-0.428714	0.82009
TG 16:0_35:1	0.586367	0.59104	0.580929	0.8369	1.05712	1.03666	1.43508	1.59166	1.07404	0.250533	0.689084	0.848717	0.00683594	0.598183	0.0559297	0.46608	0.141482	1.00062	0.0195312	0.53454	0.193359	0.455729	0.0253699	0.493114	0.00641963	0.0373857	0.753552	0.00467333	0.761045	-0.0054381	0.979045	-0.0101114	0.880481	0.22022	0.273879	0.199757	0.256106	-0.0204629	1	0.156577	0.59774	-0.36104	0.526711	-0.517617	0.278489	0.215547	0.306215	0.205195	0.226457
TG 16:0_35:2	2.80417	2.51636	3.152	2.62117	2.6304	2.87993	5.285	4.817	4.17571	-0.183	0.233398	2.48083	0.00488281	2.66383	0.0366713	0.11404	0.921875	2.30064	0.105469	2.1866	0.105469	-0.272071	0.625732	1.02371	0.0579834	1.29579	0.00524902	-0.287807	0.575049	0.347833	0.471399	0.63564	0.333868	0.00923333	0.741564	0.258762	0.667254	0.249529	0.752095	-0.468	0.771303	-1.10929	0.520198	-0.641286	0.703438	0.29704	0.722343	-0.0890714	0.899475
TG 16:0_35:3	1.66583	1.5395	1.84571	1.21433	1.0981	1.24807	2.40617	2.1558	2.07571	-0.4515	0.0771484	0.740333	0.0771484	1.19183	0.0233764	-0.4414	0.431641	0.6163	0.275391	1.0577	0.0371094	-0.597643	0.015628	0.23	0.153076	0.827643	0.00012207	-0.126333	0.456151	0.179881	0.395904	0.306214	0.340738	-0.116233	0.974236	0.0337381	0.526711	0.149971	0.519424	-0.250367	0.821204	-0.330452	0.537024	-0.0800857	0.68183	0.0101	0.974236	-0.146143	0.82009
TG 16:0_36:2	214.283	178.47	206.336	161.392	143.9	173.229	246.058	218.41	215.786	-52.8917	0.0522461	31.775	0.233398	84.6667	0.100001	-34.57	0.556641	39.94	0.845703	74.51	0.375	-33.1071	0.241211	9.45	0.951538	42.5571	0.067627	-35.8133	0.496507	-7.94762	0.979843	27.8657	0.68183	-17.4917	0.92287	11.8369	0.625046	29.3286	0.558013	-27.6483	0.346279	-30.2726	0.643315	-2.62429	0.278593	18.3217	0.582414	19.7845	0.595155
TG 16:0_36:3	198.583	162.29	202.571	169.183	149.7	170.471	265.833	245.2	241.786	-29.4	0.129395	67.25	0.0522461	96.65	0.0454469	-12.59	0.759614	82.91	0.155132	95.5	0.130859	-32.1	0.216553	39.2143	0.162199	71.3143	0.0107422	-36.2933	0.248401	3.9881	0.738092	40.2814	0.191532	-19.4833	0.92287	1.2881	0.680621	20.7714	0.618613	-20.6333	0.582414	-24.0476	0.60695	-3.41429	0.584845	16.81	0.597636	-2.7	0.630785
TG 16:0_36:4	91.9167	67.78	85.7857	69.8333	62.628	64.4857	111.55	106.89	97.0714	-22.0833	0.0341797	19.6333	0.135947	41.7167	0.0366713	-5.152	0.921875	39.11	0.105469	44.262	0.160156	-21.3	0.0352783	11.2857	0.216553	32.5857	0.00671387	-24.1367	0.0804211	-6.13095	0.431892	18.0057	0.284681	-7.20533	0.87176	-5.34762	0.897598	1.85771	0.83755	-4.66	0.741564	-14.4786	0.374396	-9.81857	0.906754	16.9313	0.202967	0.783333	0.704507
TG 16:0_36:5	14.6108	10.864	12.9157	11.0067	8.577	9.375	16.0225	14.715	13.2736	-3.60417	0.0545205	1.41167	0.677246	5.01583	0.102918	-2.287	0.322266	3.851	0.625	6.138	0.625	-3.54071	0.0166016	0.357857	0.807739	3.89857	0.0591721	-3.74683	0.106108	-1.69512	0.32836	2.05171	0.305402	-2.42967	0.496507	-1.63167	0.742446	0.798	0.54577	-1.3075	0.496507	-2.74893	0.328112	-1.44143	0.747364	1.31717	0.338884	0.0634524	0.680621
TG 16:0_36:6	1.135	0.9129	1.12971	0.764167	0.5839	0.616643	1.0175	0.9679	0.881143	-0.370833	0.0341797	-0.1175	0.30127	0.253333	0.0559297	-0.329	0.0488281	0.055	1	0.384	0.343253	-0.513071	0.00231934	-0.248571	0.104004	0.2645	0.0579834	-0.2221	0.0990692	-0.00528571	0.625046	0.216814	0.25905	-0.180267	0.582414	-0.147524	0.82009	0.0327429	0.666477	-0.0496	0.582414	-0.136357	0.257739	-0.0867571	0.796094	0.0418333	0.380972	-0.142238	0.93959
TG 16:0_37:3	0.344583	0.30164	0.356743	0.31175	0.30154	0.324357	0.574083	0.5502	0.484929	-0.0328333	0.469727	0.2295	0.00341797	0.262333	0.0184661	-0.0001	0.921875	0.24856	0.0488281	0.24866	0.0644531	-0.0323857	0.714844	0.128186	0.0134277	0.160571	0.0012207	-0.0429433	0.380972	0.0121595	0.71877	0.0551029	0.379672	-0.01021	0.821204	0.0126071	0.704507	0.0228171	0.860529	-0.0238833	0.947412	-0.0891548	0.526711	-0.0652714	0.88588	0.0327333	0.627738	0.000447619	0.78101
TG 16:0_38:1	0.76785	0.6965	0.730429	0.475933	0.52828	0.507843	0.727867	1.0041	0.520343	-0.291917	0.129395	-0.0399833	0.964541	0.251933	0.100001	-0.16822	0.833635	0.3076	0.322266	0.47582	0.0839844	-0.222586	0.325806	-0.210086	0.295776	0.0125	0.583008	-0.07135	0.636272	-0.0374214	0.916869	0.0339286	0.584399	0.0523467	0.273879	0.0319095	0.245539	-0.0204371	0.837271	0.276233	0.895053	-0.207524	0.226457	-0.483757	0.464117	0.123697	0.338884	0.069331	0.630785
TG 16:0_38:2	6.22833	5.6318	5.86571	4.41733	4.2378	5.35357	7.05175	6.855	6.2	-1.811	0.0639648	0.823417	0.469727	2.63442	0.0559297	-1.394	0.556641	1.2232	1	2.6172	0.322266	-0.512143	0.625732	0.334286	1	0.846429	0.135254	-0.596533	0.417582	-0.362619	0.82009	0.233914	0.584845	-0.179533	0.947412	0.936238	0.455711	1.11577	0.500618	-0.19675	0.380972	-0.85175	0.630785	-0.655	0.403111	0.417	0.821204	1.29886	0.431892
TG 16:0_38:3	10.2417	8.9035	10.2786	7.51667	7.449	8.68429	13.0117	13.221	12.0679	-2.725	0.0522461	2.77	0.109863	5.495	0.0233764	-1.4545	0.556641	4.3175	0.193359	5.772	0.0644531	-1.59429	0.325806	1.78929	0.357544	3.38357	0.00524902	-1.33817	0.447766	0.0369048	0.737833	1.37507	0.395452	-0.0676667	0.843147	1.16762	0.374396	1.23529	0.584845	0.209333	0.627738	-0.94381	0.75754	-1.15314	0.482085	1.2705	0.674397	1.13071	0.494013
TG 16:0_38:4	9.30917	8.133	9.52	7.83667	6.875	8.13286	11.5517	11.114	10.8257	-1.4725	0.129395	2.2425	0.151367	3.715	0.0559297	-1.258	0.232422	2.981	0.232422	4.239	0.105469	-1.38714	0.267578	1.30571	0.501587	2.69286	0.0166016	-1.17617	0.409679	0.210833	0.897563	1.387	0.39576	-0.961667	0.974236	0.29619	0.494013	1.25786	0.625096	-0.437667	0.575049	-0.725952	0.71854	-0.288286	0.5777	0.2145	0.496507	0.0853571	0.630785
TG 16:0_38:5	10.2508	9.296	10.4021	8.98333	7.156	8.49143	11.2342	10.739	9.80286	-1.2675	0.203613	0.983333	0.380371	2.25083	0.142368	-2.14	0.193359	1.443	0.695312	3.583	0.275391	-1.91071	0.104004	-0.599286	0.779828	1.31143	0.241211	-0.954833	0.428664	0.15131	0.89765	1.10614	0.340738	-1.82733	0.741564	-0.491905	0.82009	1.33543	0.54577	-0.495167	0.644299	-1.43131	0.503647	-0.936143	0.977098	-0.8725	0.821204	-0.643214	0.667254
TG 16:0_38:6	5.74083	4.855	5.42929	4.3825	3.542	4.04857	5.90833	5.366	5.02857	-1.35833	0.0922852	0.1675	0.733398	1.52583	0.100001	-1.313	0.193359	0.511	0.625	1.824	0.160156	-1.38071	0.0245361	-0.400714	0.583008	0.98	0.067627	-0.885833	0.202967	-0.311548	0.487379	0.574286	0.253433	-0.8405	0.771303	-0.333929	0.738049	0.506571	0.403111	-0.542333	0.722343	-0.879762	0.402547	-0.337429	0.88588	0.0453333	0.582414	-0.022381	0.431892
TG 16:0_38:7	1.58375	1.33776	1.68643	0.98875	0.857	1.12407	1.71667	1.5701	1.66243	-0.595	0.0639648	0.132917	0.563318	0.727917	0.0144833	-0.48076	0.0839844	0.23234	0.556641	0.7131	0.0273438	-0.562357	0.000854492	-0.024	0.625732	0.538357	0.00572998	-0.24599	0.346279	0.102679	0.643372	0.348669	0.172086	-0.13175	0.843147	0.135321	0.231155	0.267071	0.154081	-0.146567	0.668128	-0.0542381	0.75754	0.0923286	0.666477	0.11424	0.722343	0.0326429	0.440323
TG 16:0_40:6	5.35583	4.747	5.37214	4.245	3.692	4.21286	5.90667	5.53	5.31429	-1.11083	0.129395	0.550833	0.530126	1.66167	0.100001	-1.055	0.130859	0.783	0.625	1.838	0.232422	-1.15929	0.104004	-0.0578571	1	1.10143	0.0494385	-0.608833	0.59774	0.0163095	0.897668	0.625143	0.464117	-0.553	0.817382	-0.0321429	0.87735	0.520857	0.598124	-0.376667	0.582414	-0.592381	0.595155	-0.215714	0.814778	0.0558333	0.821204	-0.0484524	0.704507
TG 16:0_40:7	5.65333	4.371	5.54143	4.46083	3.9678	4.91071	6.93333	6.364	7.015	-1.1925	0.0639648	1.28	0.17627	2.4725	0.00871926	-0.4032	0.492188	1.993	0.0644531	2.3962	0.130859	-0.630714	0.216553	1.47357	0.0253294	2.10429	0.00402832	-1.28233	0.122911	-0.111905	0.704507	1.17043	0.177969	-0.493033	0.895023	0.449881	0.425236	0.942914	0.311924	-0.569333	0.417582	0.0816667	0.899475	0.651	0.54577	0.7893	0.254303	0.561786	0.431892
TG 16:0_40:8	3.45417	2.3253	3.31857	2.57917	2.2048	2.72714	4.20167	3.752	4.39143	-0.875	0.0424805	0.7475	0.233398	1.6225	0.00507749	-0.1205	0.695312	1.4267	0.00976562	1.5472	0.0273438	-0.591429	0.104004	1.07286	0.0166016	1.66429	0.00402832	-1.12887	0.0375808	-0.135595	0.737962	0.993271	0.0417171	-0.374367	0.306489	0.147976	0.589027	0.522343	0.218534	-0.449667	0.538659	0.189762	0.704507	0.639429	0.471586	0.7545	0.22763	0.283571	0.704507
TG 16:1_30:1	0.386917	0.386	0.409286	0.321083	0.1942	0.324286	0.633833	0.6886	0.576	-0.0658333	0.689084	0.246917	0.151367	0.31275	0.0559297	-0.1918	0.905695	0.3026	0.375	0.4944	0.0195312	-0.085	0.576104	0.166714	0.625732	0.251714	0.0166016	-0.000916667	0.818498	0.022369	0.841322	0.0232857	0.613628	-0.126883	0.105219	0.00320238	0.737962	0.130086	0.0648839	0.0547667	0.974236	-0.0578333	0.93959	-0.1126	0.977098	-0.125967	0.552773	-0.0191667	0.958972
TG 16:1_32:0	3.7845	4.5902	3.776	2.8505	1.5556	2.197	3.32033	3.1608	2.64286	-0.934	0.0559297	-0.464167	0.624835	0.469833	0.153576	-3.0346	0.183431	-1.4294	0.769531	1.6052	0.160156	-1.579	0.0905762	-1.13314	0.153076	0.445857	0.267578	0.8057	0.354576	-0.0085	0.918039	-0.8142	0.378633	-1.2949	0.635971	-0.6535	0.407473	0.6414	0.287878	-0.159533	0.574724	-0.677476	0.526711	-0.517943	0.814738	-2.1006	0.620533	-0.645	0.56045
TG 16:1_32:1	11.385	12.7541	12.1564	5.19457	4.03808	5.02243	10.5183	10.021	9.33	-6.19043	0.0341797	-0.866667	0.909668	5.32377	0.0559297	-8.716	0.0195312	-2.73308	0.695312	5.98292	0.0644531	-7.134	0.0107422	-2.82643	0.0905762	4.30757	0.00671387	1.36908	0.538659	0.771429	0.606888	-0.597651	0.39576	-1.15649	0.509532	-0.172138	0.60695	0.984349	0.403111	-0.497333	0.313618	-1.18833	0.704507	-0.691	0.340738	-2.52557	0.821204	-0.943567	0.704507
TG 16:1_32:2	3.52	3.3044	3.42071	1.47233	1.3766	1.652	3.9455	4.134	4.25071	-2.04767	0.000976563	0.4255	0.783571	2.47317	0.0184661	-1.9278	0.0136719	0.8296	0.921875	2.7574	0.0195312	-1.76871	0.00671387	0.83	0.583008	2.59871	0.000244141	-0.2156	0.488595	-0.0992857	0.857112	0.116314	0.625096	-0.0957333	0.973677	0.179667	0.487006	0.2754	0.428746	0.1885	0.62083	0.305214	0.718724	0.116714	0.25905	0.119867	0.582414	0.278952	0.742446
TG 16:1_34:1	63.2	64.184	65.4857	37.7042	30.503	38.5893	64.125	58.2	54.95	-25.4958	0.0424805	0.925	0.909668	26.4208	0.0559297	-33.681	0.0644531	-5.984	0.625	27.697	0.193359	-26.8964	0.0418701	-10.5357	0.172607	16.3607	0.0418701	0.984	0.582414	2.28571	0.742446	1.30171	0.54577	-7.20117	0.843147	0.885119	0.56045	8.08629	0.403111	-5.925	0.391204	-9.175	0.494013	-3.25	0.234983	-8.18517	0.821204	-1.4006	0.859616
TG 16:1_34:2	54.7167	49.688	57.7214	29.2967	25.411	32.1364	60.7583	60.54	59.7429	-25.42	0.0161133	6.04167	0.469727	31.4617	0.0184661	-24.277	0.0273438	10.852	0.695312	35.129	0.0488281	-25.585	0.00524902	2.02143	1	27.6064	0.000610352	-5.02867	0.380972	3.00476	0.742446	8.03343	0.311924	-3.88567	1	2.83976	0.503647	6.72543	0.311924	-0.218333	0.582414	-1.01548	0.816931	-0.797143	0.39576	1.143	0.722343	-0.165	0.82009
TG 16:1_34:3	10.8942	9.466	11.5736	6.18	5.334	7.43286	14.9242	15.889	16.885	-4.71417	0.00244141	4.03	0.0922852	8.74417	0.0038398	-4.132	0.0273438	6.423	0.160156	10.555	0.0195312	-4.14071	0.0107422	5.31143	0.00671387	9.45214	0.00012207	-1.42817	0.496507	0.679405	0.757581	2.10757	0.234983	-0.846	0.722343	1.25286	0.431892	2.09886	0.154081	0.964833	0.722343	1.96083	0.624987	0.996	0.403111	0.582167	0.771303	0.573452	0.71877
TG 16:1_36:1	2.60585	3.27024	2.84429	1.99297	1.92992	2.1488	2.90233	2.9484	2.51929	-0.612883	0.0559297	0.296483	0.469727	0.909367	0.100001	-1.34032	0.155132	-0.32184	0.769531	1.01848	0.232422	-0.695486	0.0905762	-0.325	0.172607	0.370486	0.42627	0.66439	0.921123	0.238436	0.630785	-0.425954	1	-0.0630467	0.55176	0.155833	0.290705	0.21888	0.769601	0.0460667	0.509532	-0.383048	0.402547	-0.429114	0.88588	-0.727437	1	-0.0826024	0.630785
TG 16:1_36:2	67.575	44.279	58.4571	41.4067	41.262	51.6143	83.9333	79.38	87.2429	-26.1683	0.00683594	16.3583	0.266113	42.5267	0.00669228	-3.017	0.375	35.101	0.160156	38.118	0.105469	-6.84286	0.42627	28.7857	0.0784912	35.6286	0.00170898	-23.296	0.121146	-9.11786	0.82009	14.1781	0.229899	-0.144667	0.869029	10.2076	0.431892	10.3523	0.39576	-4.55333	0.456151	3.30952	0.979479	7.86286	0.197486	23.1513	0.0358279	19.3255	0.211556
TG 16:1_36:3	47.8917	33.699	45.3571	38.1175	35.905	45.2929	75.5583	75.96	84.0929	-9.77417	0.0639648	27.6667	0.0268555	37.4408	0.00509932	2.206	0.769531	42.261	0.00976562	40.055	0.0488281	-0.0642857	0.951538	38.7357	0.00012207	38.8	0.000854492	-14.1927	0.0804211	-2.53452	0.667254	11.6581	0.122267	-2.2125	0.766615	7.17536	0.381827	9.38786	0.278593	0.401667	0.87176	8.53452	0.595155	8.13286	0.284681	11.9802	0.313618	9.70988	0.381827
TG 16:1_36:4	14.2308	10.146	13.6964	10.6725	9.792	11.755	20.6417	21.731	22.8714	-3.55833	0.203613	6.41083	0.0341797	9.96917	0.00385729	-0.354	0.695312	11.585	0.00585938	11.939	0.0371094	-1.94143	0.172607	9.175	0.000244141	11.1164	0.000610352	-4.08483	0.0516221	-0.534405	0.797012	3.55043	0.0694365	-0.8805	0.692297	1.0825	0.5889	1.963	0.363992	1.08933	1	2.22976	0.431892	1.14043	0.814778	3.20433	0.496507	1.6169	0.82009
TG 16:1_36:5	2.48333	1.8651	2.49429	1.83592	1.5112	1.99086	3.65	3.723	3.74429	-0.647417	0.151367	1.16667	0.0341015	1.81408	0.00385729	-0.3539	0.193359	1.8579	0.0273438	2.2118	0.0273438	-0.503429	0.118896	1.25	0.0012207	1.75343	0.000854492	-0.618233	0.0925892	0.0109524	0.737962	0.629186	0.056878	-0.324717	0.538659	0.15494	0.571412	0.479657	0.143061	0.073	0.921145	0.0942857	0.979479	0.0212857	0.814778	0.293517	0.791913	0.143988	0.704507
TG 16:1_38:3	4.11583	3.311	3.76857	2.2495	2.15	2.945	4.69275	5.087	5.43643	-1.86633	0.00488281	0.576917	0.469727	2.44325	0.00385729	-1.161	0.0488281	1.776	0.232422	2.937	0.00976562	-0.823571	0.0905762	1.66786	0.0166016	2.49143	0.000366211	-0.804833	0.254303	-0.347262	0.757581	0.457571	0.446438	-0.0995	0.87176	0.6955	0.159796	0.795	0.122267	0.39425	0.644299	0.743679	0.630785	0.349429	0.172086	0.705333	0.282934	1.04276	0.0677678
TG 16:1_38:4	3.22417	2.5244	3.19929	2.48583	2.2473	2.84	4.40583	4.514	4.79143	-0.738333	0.0268555	1.18167	0.129395	1.92	0.00669228	-0.2771	0.160156	1.9896	0.0644531	2.2667	0.0195312	-0.359286	0.42627	1.59214	0.00231934	1.95143	0.0012207	-0.699767	0.0591359	-0.024881	0.796978	0.674886	0.0497641	-0.238533	0.722343	0.354167	0.440323	0.5927	0.191532	0.108167	0.817433	0.385595	0.78101	0.277429	0.379568	0.461233	0.496507	0.379048	0.471399
TG 16:1_38:5	3.4775	2.985	3.35929	2.49192	2.2638	2.86786	4.17667	4.286	4.17357	-0.985583	0.0209961	0.699167	0.30127	1.68475	0.0184661	-0.7212	0.0644531	1.301	0.130859	2.0222	0.0273438	-0.491429	0.216553	0.814286	0.0352783	1.30571	0.0144452	-0.4925	0.380972	-0.118214	0.667254	0.374286	0.371155	-0.228117	0.538659	0.37594	0.374396	0.604057	0.122267	0.109333	0.974236	-0.00309524	0.836968	-0.112429	0.708831	0.264383	0.582414	0.494155	0.440323
TG 17:0_34:1	0.341683	0.40442	0.354971	0.583583	0.62362	0.679714	0.893917	0.9057	0.731286	0.2419	0.266113	0.552233	0.0209961	0.310333	0.142368	0.2192	0.236137	0.50128	0.0488281	0.28208	0.492188	0.324743	0.0494385	0.376314	0.0118734	0.0515714	0.325806	0.0627367	1	0.0132881	1	-0.0494486	0.973916	0.0400367	0.530929	0.096131	0.367738	0.0560943	0.931394	0.0117833	1	-0.162631	0.8169	-0.174414	0.977098	-0.0227	0.974236	0.0828429	0.595155
TG 17:0_34:2	1.17367	1.0258	1.27286	0.988417	1.0748	1.15257	1.85167	1.9661	1.58636	-0.18525	0.129395	0.678	0.0161133	0.86325	0.0184661	0.049	0.921875	0.9403	0.0644531	0.8913	0.00976562	-0.120286	0.501587	0.3135	0.0352783	0.433786	0.00231934	-0.147867	0.409679	0.0991905	0.487081	0.247057	0.187491	0.0863833	0.722343	0.164155	0.280005	0.0777714	0.48218	0.114433	0.843103	-0.26531	0.526711	-0.379743	0.883592	0.23425	0.674397	0.0649643	0.347446
TG 17:0_34:3	0.3369	0.22482	0.384857	0.255933	0.30476	0.307757	0.569833	0.5929	0.577857	-0.0809667	0.266402	0.232933	0.0596408	0.3139	0.0112782	0.07994	0.477197	0.36808	0.00390625	0.28814	0.00195312	-0.0771	0.42627	0.193	0.00402832	0.2701	0.000366211	-0.11208	0.135685	0.0479571	0.56045	0.160037	0.0645338	0.0488267	0.66509	0.0518238	0.422526	0.00299714	0.883365	0.0230667	0.92119	0.00802381	0.589091	-0.0150429	0.931394	0.160907	0.262176	0.00386667	0.899475
TG 17:0_36:3	1.5375	1.00984	1.59707	1.5355	1.5588	1.73007	2.75583	2.72	2.45571	-0.002	0.9687	1.21833	0.00341797	1.22033	0.00669228	0.54896	0.105469	1.71016	0.00585938	1.1612	0.0371094	0.133	0.463135	0.858643	0.000610352	0.725643	0.00671387	-0.52766	0.0320656	0.0595714	0.777224	0.587231	0.0280397	0.0233	1	0.194571	0.55412	0.171271	0.660272	-0.0358333	0.87176	-0.300119	0.958972	-0.264286	0.977098	0.55096	0.106108	0.135	0.680621
TG 17:0_36:4	1.17708	0.9632	1.18764	0.964917	1.1028	1.07729	1.774	1.9095	1.59321	-0.212167	0.233398	0.596917	0.0341797	0.809083	0.0112782	0.1396	0.695312	0.9463	0.0195312	0.8067	0.0644531	-0.110357	0.615431	0.405571	0.0134277	0.515929	0.00305176	-0.213883	0.22763	0.0105595	0.979472	0.224443	0.218634	0.137883	0.771303	0.112369	0.494013	-0.0255143	0.83755	0.1355	0.973692	-0.180786	0.918039	-0.316286	0.88588	0.351767	0.22763	0.10181	0.487379
TG 17:1_32:1	0.596083	0.58906	0.522171	0.333683	0.33978	0.427043	0.899417	0.8205	0.692714	-0.2624	0.0922852	0.303333	0.0639648	0.565733	0.0293825	-0.24928	0.183431	0.23144	0.625	0.48072	0.0644531	-0.0951286	0.674987	0.170543	0.193726	0.265671	0.00854492	-0.00702333	0.716553	-0.0739119	0.425236	-0.0668886	0.929705	0.00609667	0.755351	0.0933595	0.358015	0.0872629	0.614345	-0.0789167	0.417582	-0.206702	0.402547	-0.127786	0.796094	0.01312	0.716783	0.167271	0.231155
TG 17:1_34:1	2.94133	2.6568	3.17714	2.06625	1.8275	2.26107	4.21267	3.426	3.29929	-0.875083	0.0771484	1.27133	0.0771484	2.14642	0.0454469	-0.8293	0.236137	0.7692	0.556641	1.5985	0.160156	-0.916071	0.135254	0.122143	0.951538	1.03821	0.0352783	-0.284533	0.817433	0.23581	0.595155	0.520343	0.464117	-0.23875	0.674397	0.194821	0.836968	0.433571	0.54577	-0.786667	0.417582	-0.913381	0.520198	-0.126714	0.305402	0.0457833	0.821204	-0.0409881	0.78101
TG 17:1_34:2	2.67833	2.1377	2.77	1.73367	1.6266	1.88121	3.85417	3.542	3.31643	-0.944667	0.0424805	1.17583	0.109863	2.1205	0.0112782	-0.5111	0.275391	1.4043	0.160156	1.9154	0.0371094	-0.888786	0.0107422	0.546429	0.0784912	1.43521	0.000366211	-0.540633	0.222259	0.0916667	0.918039	0.6323	0.120658	-0.107067	0.92287	0.147548	0.595155	0.254614	0.558099	-0.312167	0.722343	-0.537738	0.899475	-0.225571	0.708831	0.433567	0.346279	0.055881	0.494013
TG 17:1_34:3	0.907833	0.64302	0.817357	0.5735	0.4933	0.700429	1.40567	1.4224	1.36557	-0.334333	0.0161133	0.497833	0.0161133	0.832167	0.00509932	-0.14972	0.275391	0.77938	0.00976562	0.9291	0.00195312	-0.116929	0.267578	0.548214	0.000610352	0.665143	0.000366211	-0.264813	0.0691507	-0.0904762	0.440166	0.174337	0.172086	-0.0802	0.456151	0.126929	0.297233	0.207129	0.154081	0.0167333	0.87176	-0.0400952	1	-0.0568286	1	0.184613	0.417582	0.217405	0.175903
TG 17:1_36:3	1.895	1.5503	2.03857	1.843	1.792	2.18143	4.04917	3.886	4.02714	-0.052	1	2.15417	0.00683594	2.20617	0.00509932	0.2417	0.769531	2.3357	0.00195312	2.094	0.0195312	0.142857	0.714844	1.98857	0.00012207	1.84571	0.000244141	-0.3447	0.428664	0.143571	0.536746	0.488271	0.187587	-0.051	0.974236	0.338429	0.321727	0.389429	0.340738	-0.163167	0.771303	-0.0220238	0.526711	0.141143	0.639403	0.2937	0.771303	0.194857	0.667254
TG 17:1_36:4	1.13317	0.8476	1.08864	0.934	0.8384	0.940571	1.66908	1.7023	1.62693	-0.199167	0.380371	0.535917	0.151367	0.735083	0.0112782	-0.0092	0.769531	0.8547	0.00976562	0.8639	0.0243902	-0.148071	0.42627	0.538286	0.00151919	0.686357	0.000854492	-0.285567	0.159327	-0.0445238	0.78101	0.241043	0.218734	-0.0956	0.821204	0.00657143	0.777224	0.102171	0.53841	0.0332167	0.821204	-0.0421548	0.8169	-0.0753714	1	0.189967	0.821204	0.0510952	0.899475
TG 17:1_36:5	0.478833	0.38386	0.406771	0.416317	0.36806	0.398857	0.774167	0.7097	0.6315	-0.0625167	0.62207	0.295333	0.0209961	0.35785	0.0233764	-0.0158	0.812704	0.32584	0.0644531	0.34164	0.0488281	-0.00791429	0.951538	0.224729	0.0202637	0.232643	0.0107422	-0.0949733	0.248401	-0.0720619	0.193151	0.0229114	0.703253	-0.0482567	0.81728	-0.0174595	1	0.0307971	0.837585	-0.0644667	0.722343	-0.142667	0.381745	-0.0782	0.883592	0.0467167	0.456151	0.0546024	0.704507
TG 17:1_38:5	0.0101	0.0082	0.00551429	0.00941667	0.01	0.0111429	0.0165	0.0156	0.0168571	-0.000683333	0.637611	0.0064	0.0293825	0.00708333	0.00666526	0.0018	0.358639	0.0074	0.036536	0.0056	0.0207672	0.00562857	0.0277763	0.0113429	0.00210525	0.00571429	0.0107571	-0.0019	0.706359	-0.00458571	0.116064	-0.00268571	0.358612	0.000583333	0.663631	0.00172619	0.301717	0.00114286	0.61395	-0.0009	0.81723	0.000357143	0.642575	0.00125714	0.659925	0.00248333	0.508693	0.0063119	0.0346188
TG 17:2_34:2	0.692167	0.51292	0.627214	0.438933	0.4498	0.511	0.809917	0.8627	0.744429	-0.253233	0.012207	0.11775	0.17627	0.370983	0.0293825	-0.06312	0.625	0.34978	0.0839844	0.4129	0.00390625	-0.116214	0.295776	0.117214	0.193726	0.233429	0.0245361	-0.179247	0.121146	-0.0649524	0.172805	0.114294	0.340738	0.0108667	0.674397	0.0720667	0.440323	0.0612	0.54577	0.0527833	0.947412	-0.0654881	0.667254	-0.118271	0.931394	0.190113	0.140237	0.137019	0.257739
TG 17:2_34:3	0.27125	0.26196	0.2434	0.195917	0.1543	0.207286	0.38435	0.39302	0.4046	-0.0753333	0.18217	0.1131	0.151367	0.188433	0.0249325	-0.10766	0.233953	0.13106	0.232422	0.23872	0.0273438	-0.0361143	0.6247	0.1612	0.021098	0.197314	0.00641963	-0.00929	0.868882	-0.02785	0.71854	-0.01856	0.723318	-0.0416167	0.835442	0.011369	0.750714	0.0529857	0.465822	0.00867	1	0.02025	0.5889	0.01158	0.747205	-0.0323267	0.817433	0.039219	0.402547
TG 17:2_36:2	0.297667	0.3424	0.362571	0.335167	0.2714	0.363357	0.600167	0.5686	0.588929	0.0375	0.677246	0.3025	0.00341797	0.265	0.0184661	-0.071	0.375	0.2262	0.0488281	0.2972	0.0371094	0.000785714	0.951538	0.226357	0.0245361	0.225571	0.0012207	0.0447333	0.714144	0.0649048	0.551799	0.0201714	0.929859	-0.0637667	0.380972	0.0281905	0.742446	0.0919571	0.172086	-0.0315667	0.741493	-0.0112381	0.979476	0.0203286	0.837585	-0.1085	0.159327	-0.0367143	0.630785
TG 17:2_36:3	0.704583	0.42996	0.536786	0.450217	0.4927	0.512071	0.748667	0.8363	0.733786	-0.254367	0.000488281	0.0440833	1	0.29845	0.0144833	0.06274	0.625	0.40634	0.00585938	0.3436	0.0273438	-0.0247143	0.807739	0.197	0.0494385	0.221714	0.0237896	-0.274623	0.0137695	-0.167798	0.0355979	0.106826	0.311924	0.0424833	0.627738	0.0618548	0.374396	0.0193714	1	0.0876333	0.974236	-0.014881	0.704507	-0.102514	1	0.317107	0.00895699	0.229652	0.0526434
TG 17:2_36:4	1.00767	0.7896	1.02136	0.835	0.7316	0.756243	1.19525	1.0734	0.927571	-0.172667	0.142368	0.187583	0.230024	0.36025	0.0559297	-0.058	0.845703	0.2838	0.431641	0.3418	0.375	-0.265114	0.0784912	-0.0937857	0.501587	0.171329	0.241211	-0.218067	0.0863684	0.0136905	0.796978	0.231757	0.065059	-0.1034	1	-0.0787571	0.979843	0.0246429	0.88588	-0.12185	0.322492	-0.267679	0.135737	-0.145829	1	0.114667	0.380972	-0.0924476	0.859616
TG 17:2_38:5	0.229833	0.1877	0.0905714	0.2765	0.3552	0.360071	0.497417	0.5336	0.5555	0.0466667	0.350529	0.267583	0.00927734	0.220917	0.0112782	0.1675	0.0371094	0.3459	0.00976562	0.1784	0.0488281	0.2695	0.00416599	0.464929	0.00012207	0.195429	0.00170898	-0.0421333	0.773322	-0.139262	0.131162	-0.0971286	0.0940406	0.0787	0.107202	0.0835714	0.246998	0.00487143	0.88588	0.0361833	0.974236	0.0580833	0.667254	0.0219	0.752095	0.120833	0.346279	0.222833	0.0371777
TG 17:2_38:6	0.289067	0.15324	0.233957	0.543917	0.54808	0.515643	0.971417	1.0311	0.880786	0.25485	0.012207	0.68235	0.000488281	0.4275	0.00509932	0.39484	0.00915169	0.87786	0.00195312	0.48302	0.0273438	0.281686	0.00402832	0.646829	0.00012207	0.365143	0.00671387	-0.135827	0.0098284	-0.0551095	0.35355	0.0807171	0.139217	0.00416333	0.92287	-0.0282738	0.82009	-0.0324371	0.796094	0.0596833	0.582414	-0.090631	0.82009	-0.150314	0.519424	0.13999	0.254303	0.0268357	0.78101
TG 17:2_38:7	0.0969	0.10922	0.124114	0.169217	0.16336	0.172	0.280917	0.2648	0.224214	0.0723167	0.0184661	0.184017	0.000488281	0.1117	0.0233764	0.05414	0.044011	0.15558	0.00585938	0.10144	0.160156	0.0478857	0.172607	0.1001	0.00151919	0.0522143	0.00524902	0.01232	0.76539	0.0272143	0.235608	0.0148943	0.463631	-0.00585667	1	0.00278333	0.836941	0.00864	0.977098	-0.0161167	0.817433	-0.0567024	0.291614	-0.0405857	0.769649	-0.0181767	0.552773	-0.024431	0.381827
TG 18:0_32:1	0.257117	0.77372	0.592243	0.730467	0.36064	0.426029	0.523717	0.61278	0.470529	0.47335	0.266402	0.2666	0.0108269	-0.20675	0.398305	-0.41308	0.075927	-0.16094	0.695312	0.25214	0.322266	-0.166214	0.184101	-0.121714	0.294507	0.0445	0.390991	0.516603	0.139899	0.335126	0.0448889	-0.181477	0.929145	-0.369827	0.715317	-0.304438	0.756773	0.0653886	0.555159	0.0890633	0.921123	-0.0531881	0.979412	-0.142251	0.906572	-0.88643	0.0403766	-0.639564	0.099668
TG 18:0_32:2	1.20783	1.2585	1.33964	0.592083	0.52418	0.480786	0.800333	0.87898	0.780929	-0.61575	0.000488281	-0.4075	0.000488281	0.20825	0.119722	-0.73432	0.0136719	-0.37952	0.105469	0.3548	0.0644531	-0.858857	0.00012207	-0.558714	0.00402832	0.300143	0.00012207	0.0506667	0.644205	0.13181	0.519841	0.0811429	0.88588	-0.0679033	0.282934	-0.111298	0.367984	-0.0433943	0.558013	0.0786467	0.843147	-0.0194048	0.979469	-0.0980514	0.883592	-0.11857	0.22763	-0.243107	0.130844
TG 18:0_34:2	8.78667	7.2362	8.715	6.38667	6.8585	6.37786	9.79583	10.863	8.74071	-2.4	0.0424805	1.00917	0.469727	3.40917	0.0454469	-0.3777	1	3.6268	0.431641	4.0045	0.160156	-2.33714	0.0639738	0.0257143	0.550826	2.36286	0.0245361	-1.55047	0.338884	-0.0716667	0.979479	1.4788	0.319217	0.471833	0.771303	-0.00880952	0.526711	-0.480643	0.977098	1.06717	1	-1.05512	0.643372	-2.12229	0.977098	2.0223	0.582414	0.0628571	0.431892
TG 18:0_34:3	1.86417	1.6133	1.90357	1.425	1.4722	1.48179	2.51417	2.725	2.31929	-0.439167	0.0424805	0.65	0.0639648	1.08917	0.0233764	-0.1411	0.431641	1.1117	0.275391	1.2528	0.0488281	-0.421786	0.193726	0.415714	0.209174	0.8375	0.00170898	-0.250867	0.187125	0.0394048	0.661863	0.290271	0.253329	0.0472	0.821204	0.0567857	0.503647	0.00958571	0.931394	0.210833	0.722343	-0.194881	0.797012	-0.405714	0.796094	0.298067	0.496507	0.017381	0.374396
TG 18:0_36:2	6.85583	4.2998	6.24143	5.53833	6.381	6.71214	8.84667	10.065	8.53214	-1.3175	0.339355	1.99083	0.151367	3.30833	0.0293825	2.0812	0.322266	5.7652	0.0273438	3.684	0.0742735	0.470714	0.6698	2.29071	0.153076	1.82	0.0418701	-2.55603	0.121146	-0.614405	0.93959	1.94163	0.120658	0.842667	0.627738	1.17381	0.494013	0.331143	0.796094	1.21833	0.821204	-0.314524	1	-1.53286	1	3.3987	0.140237	1.78821	0.462387
TG 18:0_36:3	12.0567	9.719	11.0957	9.93333	11.88	11.7629	16.9058	17.91	15.1607	-2.12333	0.0639648	4.84917	0.0268555	6.9725	0.00669228	2.161	0.556641	8.191	0.00976562	6.03	0.130859	0.667143	0.6698	4.065	0.0253294	3.39786	0.0202637	-2.33767	0.291149	-0.960952	0.455711	1.37671	0.446438	1.94667	0.722343	1.82952	0.503647	-0.117143	0.88588	1.00417	0.627738	-1.74512	0.777113	-2.74929	0.837585	4.28433	0.254303	2.79048	0.106
TG 18:0_36:4	12.2667	9.375	11.3457	9.58667	10.557	10.3629	16.77	18.085	15.1379	-2.68	0.0639648	4.50333	0.0341797	7.18333	0.0112782	1.182	0.845703	8.71	0.0195312	7.528	0.0839844	-0.982857	0.714844	3.79214	0.0352783	4.775	0.00854492	-2.89167	0.210141	-0.920952	0.494013	1.97071	0.46402	0.970333	0.92287	0.77619	0.494013	-0.194143	0.752095	1.315	0.821204	-1.63214	0.680672	-2.94714	0.977098	3.862	0.235141	1.69714	0.410456
TG 18:0_36:5	2.19417	1.7483	2.1115	1.56783	1.6231	1.574	2.44067	2.598	2.16143	-0.626333	0.00927734	0.2465	0.677246	0.872833	0.0559297	-0.1252	0.695312	0.8497	0.193359	0.9749	0.261883	-0.5375	0.0418701	0.0499286	0.6698	0.587429	0.0202637	-0.445867	0.202967	-0.0826667	0.82009	0.3632	0.371155	0.0552667	0.87176	0.00616667	0.859616	-0.0491	0.814778	0.157333	1	-0.279238	0.471399	-0.436571	0.976639	0.501133	0.202967	0.0888333	0.431892
TG 18:0_38:6	0.8665	0.7487	0.760643	0.62475	0.6587	0.676286	1.00333	1.029	0.839429	-0.24175	0.0922852	0.136833	0.423828	0.378583	0.0233764	-0.09	0.556641	0.2803	0.0644531	0.3703	0.0839844	-0.0843571	0.267578	0.0787857	0.463135	0.163143	0.104004	-0.1178	0.488472	-0.105857	0.193151	0.0119429	0.860529	0.03395	0.722343	0.0515357	0.462387	0.0175857	0.584845	0.0256667	0.722343	-0.163905	0.273981	-0.189571	0.395657	0.15175	0.538659	0.157393	0.374396
TG 18:0_38:7	0.29325	0.28378	0.269	0.223583	0.2163	0.244	0.32825	0.34	0.256571	-0.0696667	0.129395	0.035	0.518555	0.104667	0.0454469	-0.06748	0.130859	0.05622	0.431641	0.1237	0.105469	-0.025	0.294507	-0.0124286	0.6698	0.0125714	0.583008	-0.00947	0.791913	-0.02425	0.742446	-0.01478	0.436617	-0.00728333	0.92287	0.0204167	0.410456	0.0277	0.340738	0.01175	0.722343	-0.0716786	0.0802789	-0.0834286	0.54577	0.00218667	0.87176	0.0446667	0.595155
TG 18:1_30:0	2.55287	2.1851	2.41761	2.83112	1.94142	2.21016	3.39102	3.357	2.84786	0.27825	0.230024	0.83815	0.0829604	0.5599	0.153576	-0.24368	0.812704	1.1719	0.556641	1.41558	0.322266	-0.207457	0.541626	0.430243	0.583008	0.6377	0.067627	-0.367767	0.568983	-0.135252	0.938292	0.232514	0.570826	-0.889697	0.766423	-0.62096	0.93845	0.268737	0.883542	-0.0340167	0.627738	-0.54316	0.526711	-0.509143	0.54577	-0.52193	0.692297	-0.485707	0.859616
TG 18:1_30:1	2.62653	2.09762	2.43424	1.68712	1.4769	1.79364	3.68183	3.4141	3.38571	-0.939417	0.068353	1.0553	0.0922852	1.99472	0.0366713	-0.62072	0.375	1.31648	0.375	1.9372	0.0839844	-0.6406	0.0784912	0.951471	0.172607	1.59207	0.00210525	-0.528913	0.573965	-0.19229	1	0.336623	0.48132	-0.210217	1	0.106526	0.462387	0.316743	0.666477	-0.267733	0.456151	-0.296119	0.757581	-0.0283857	0.212499	0.318697	0.582414	0.298817	0.595155
TG 18:1_30:2	0.372917	0.2937	0.220143	0.378917	0.3261	0.393429	0.590667	0.6157	0.678143	0.006	0.893904	0.21775	0.109863	0.21175	0.126279	0.0324	0.833635	0.322	0.183431	0.2896	0.183431	0.173286	0.0546135	0.458	0.00231934	0.284714	0.0202637	-0.0792167	0.608516	-0.152774	0.130629	-0.0735571	0.360049	-0.0528167	0.894036	0.0145119	0.468802	0.0673286	0.376119	0.0250333	0.842265	0.0874762	0.857112	0.0624429	0.463825	0.0264	1	0.167286	0.18936
TG 18:1_32:0	26.0808	26.4246	25.8629	24.1558	17.463	20.3843	27.6867	24.936	21.0929	-1.925	0.0771484	1.60583	0.677246	3.53083	0.100001	-8.9616	0.375	-1.4886	0.845703	7.473	0.625	-5.47857	0.172607	-4.77	0.193726	0.708571	0.327877	0.343767	0.530929	-0.217976	0.82009	-0.561743	0.538587	-6.69283	0.92119	-3.77155	0.836941	2.92129	0.666477	-2.75067	0.468005	-6.59381	0.32836	-3.84314	0.538587	-7.0366	0.87176	-3.55357	0.859616
TG 18:1_32:1	64.675	61.581	63.8857	40.4783	33.74	41.8564	73.125	66.5	64.9143	-24.1967	0.0522461	8.45	0.469727	32.6467	0.0454469	-27.841	0.105469	4.919	0.921875	32.76	0.160156	-22.0293	0.0418701	1.02857	0.903198	23.0579	0.0245361	-3.094	0.582414	-0.789286	0.979843	2.30471	0.558099	-6.73833	0.87176	1.3781	0.526711	8.11643	0.508007	-6.625	0.380972	-8.21071	0.595155	-1.58571	0.191532	-3.64433	0.821204	2.16738	0.742446
TG 18:1_32:2	16.4792	13.445	15.7743	10.3925	9.325	11.6021	22.4908	22.241	23.7786	-6.08667	0.00683594	6.01167	0.0993507	12.0983	0.0112782	-4.12	0.0839844	8.796	0.275391	12.916	0.0488281	-4.17214	0.0784912	8.00429	0.0202637	12.1764	0.000366211	-3.03417	0.291285	-0.704881	0.625046	2.32929	0.428846	-1.0675	0.947412	1.20964	0.440323	2.27714	0.371155	-0.249833	0.59774	1.28774	1	1.53757	0.253433	1.96667	0.417582	1.91452	0.462387
TG 18:1_32:3	0.940167	0.8815	1.01971	0.902833	0.8227	0.878357	1.56517	1.6895	1.75429	-0.0373333	0.62207	0.625	0.0184661	0.662333	0.0366713	-0.0588	0.845703	0.808	0.0273438	0.8668	0.0371094	-0.141357	0.241211	0.734571	0.0016918	0.875929	0.000854492	-0.0586667	0.62083	0.0795476	0.777187	0.138214	0.135319	-0.0801333	1	-0.0244762	0.836968	0.0556571	0.906754	0.124333	0.821204	0.189119	0.836941	0.0647857	0.500618	-0.0214667	0.496507	-0.104024	0.71877
TG 18:1_33:0	0.58425	0.4452	0.586929	0.4815	0.6679	0.738786	1.05258	1.2352	0.819214	-0.10275	0.469727	0.468333	0.0341797	0.571083	0.0414911	0.2227	0.528612	0.79	0.00976562	0.5673	0.0195312	0.151857	0.267578	0.232286	0.104004	0.0804286	0.625732	-0.13905	0.20898	0.00267857	0.71877	0.141729	0.318479	0.1864	0.516483	0.257286	0.198158	0.0708857	0.570913	0.182617	0.620731	-0.233369	0.45548	-0.415986	0.363992	0.32545	0.409679	0.254607	0.211556
TG 18:1_33:1	4.63917	3.8432	4.93071	4.125	3.8825	4.71286	7.90833	6.884	6.775	-0.514167	0.423828	3.26917	0.0268555	3.78333	0.0454469	0.0393	0.921875	3.0408	0.232422	3.0015	0.160156	-0.217857	0.625732	1.84429	0.0309841	2.06214	0.00170898	-0.795967	0.575049	0.291548	0.667254	1.08751	0.305402	-0.2425	0.974236	0.587857	0.742446	0.830357	0.584845	-1.02433	0.627738	-1.13333	0.78101	-0.109	0.284681	0.553467	0.674397	0.29631	0.742446
TG 18:1_33:2	2.88917	2.2957	2.97857	2.6575	2.635	3.05743	5.25333	5.36	5.00929	-0.231667	0.62207	2.36417	0.00927734	2.59583	0.00385729	0.3393	0.492188	3.0643	0.0107756	2.725	0.0165345	0.0788571	0.714844	2.03071	0.000610352	1.95186	0.0012207	-0.593467	0.22763	0.0894048	0.958972	0.682871	0.137503	-0.0225	0.947397	0.399929	0.347446	0.422429	0.39576	0.106667	1	-0.244048	1	-0.350714	0.840751	0.570967	0.456151	0.310524	0.462387
TG 18:1_33:3	0.594417	0.4824	0.426014	0.419	0.4728	0.543571	0.7455	0.8284	0.751786	-0.175417	0.0771484	0.151083	0.339355	0.3265	0.0366713	-0.0096	0.769531	0.346	0.0273438	0.3556	0.130859	0.117557	0.118896	0.325771	0.000366211	0.208214	0.0202637	-0.112017	0.180194	-0.168402	0.0526434	-0.0563857	0.508007	0.0538	0.821204	0.124571	0.144784	0.0707714	0.191532	0.0829	0.92287	0.00628571	0.899475	-0.0766143	0.752095	0.165817	0.202967	0.292974	0.014847
TG 18:1_34:1	375.083	320.7	365.143	277.292	243.18	300.571	417.842	372.8	365.786	-97.7917	0.0639648	42.7583	0.289402	140.55	0.100001	-77.52	0.375	52.1	1	129.62	0.375	-64.5714	0.216553	0.642857	0.951538	65.2143	0.067627	-54.3833	0.716783	-9.94048	0.82009	44.4429	0.703438	-34.1117	0.87176	23.2798	0.643315	57.3914	0.500618	-45.0417	0.306625	-52.056	0.777224	-7.01429	0.187491	20.2717	0.627738	33.2202	0.630785
TG 18:1_34:2	281.667	222.7	272.071	220.408	198.61	236.779	373.083	351.2	361.429	-61.2583	0.0651538	91.4167	0.0522461	152.675	0.0293825	-24.09	0.556641	128.5	0.193359	152.59	0.130859	-35.2929	0.390991	89.3571	0.0591721	124.65	0.00402832	-58.9667	0.235141	-9.59524	0.718724	49.3714	0.348619	-21.7983	0.92287	16.3702	0.537024	38.1686	0.508007	-21.8833	0.538659	-11.6548	0.836968	10.2286	0.311924	37.1683	0.530929	25.9655	0.395985
TG 18:1_34:3	54.3417	40.661	52.2643	43.0833	39.335	48.2857	81.725	81.38	87.5929	-11.2583	0.0922852	27.3833	0.0209961	38.6417	0.00509932	-1.326	0.492188	40.719	0.0195312	42.045	0.0488281	-3.97857	0.6698	35.3286	0.000610352	39.3071	0.0012207	-13.6807	0.159327	-2.07738	0.704507	11.6033	0.25905	-3.74833	0.821204	5.20238	0.431892	8.95071	0.412254	-0.345	0.771303	5.86786	0.8169	6.21286	0.304981	9.93233	0.496507	7.27976	0.347446
TG 18:1_34:4	4.16167	3.4152	4.10214	3.23767	2.717	3.26714	5.6725	5.619	6.19286	-0.924	0.0771484	1.51083	0.0639648	2.43483	0.0233764	-0.6982	0.126033	2.2038	0.0488281	2.902	0.0644531	-0.835	0.104004	2.09071	0.00170898	2.92571	0.000366211	-0.746467	0.146767	-0.0595238	0.667254	0.686943	0.403111	-0.520667	0.674397	0.0294762	0.742446	0.550143	0.371155	-0.0535	0.821204	0.520357	0.595155	0.573857	0.371155	0.2258	0.973692	0.089	0.78101
TG 18:1_35:2	3.6975	2.8821	3.61	3.16425	3.512	4.02786	7.22417	6.712	6.73857	-0.53325	0.203613	3.52667	0.00683594	4.05992	0.00509932	0.6299	0.322266	3.8299	0.00976562	3.2	0.0371094	0.417857	0.583008	3.12857	0.00012207	2.71071	0.000366211	-0.8154	0.140237	-0.0875	0.918039	0.7279	0.229899	0.34775	0.582414	0.863607	0.193151	0.515857	0.584845	-0.512167	0.741564	-0.485595	1	0.0265714	0.584845	1.16315	0.107202	0.951107	0.175903
TG 18:1_35:3	1.87167	1.3443	1.92	1.73025	1.6784	1.99686	3.71167	3.639	3.77286	-0.141417	0.850098	1.84	0.00927734	1.98142	0.00509932	0.3341	0.232422	2.2947	0.00195312	1.9606	0.00976562	0.0768571	0.6698	1.85286	0.00012207	1.776	0.000366211	-0.527367	0.0557809	0.0483333	0.836968	0.5757	0.015536	-0.05185	0.973692	0.266607	0.455634	0.318457	0.429148	-0.0726667	0.722343	0.0611905	0.589091	0.133857	0.618613	0.475517	0.456151	0.218274	0.630785
TG 18:1_36:1	21.3917	14.948	19.0414	16.4042	17.377	18.6257	26.1642	25.619	23.6357	-4.9875	0.129395	4.7725	0.109863	9.76	0.0559297	2.429	0.845703	10.671	0.160156	8.242	0.232422	-0.415714	0.760864	4.59429	0.346254	5.01	0.0494385	-6.44367	0.165786	-2.35024	0.704507	4.09343	0.311924	0.972833	0.674397	2.22155	0.60695	1.24871	0.840751	-0.545167	0.62083	-2.52845	0.554053	-1.98329	0.681765	7.4165	0.180194	4.57179	0.402547
TG 18:1_36:2	176.317	101.09	130.179	126.2	143.94	162.557	247.133	235.61	256.571	-50.1167	0.129395	70.8167	0.0710805	120.933	0.00871926	42.85	0.105469	134.52	0.00585938	91.67	0.160156	32.3786	0.172607	126.393	0.00109394	94.0143	0.00170898	-75.2267	0.107202	-46.1381	0.56045	29.0886	0.218734	17.74	0.869029	36.3571	0.268714	18.6171	0.429047	-11.5233	0.59774	9.4381	0.899475	20.9614	0.234983	92.9667	0.0358279	82.4952	0.0201601
TG 18:1_36:3	158.858	107.16	138.871	168.317	166.63	187.743	283.417	282.4	293	9.45833	0.791016	124.558	0.00488281	115.1	0.00509932	59.47	0.0371094	175.24	0.00195312	115.77	0.105469	48.8714	0.0494385	154.129	0.00012207	105.257	0.00231934	-51.6983	0.0248865	-19.9869	0.367902	31.7114	0.0693759	-1.68667	0.92287	19.4262	0.494013	21.1129	0.500525	-1.01667	0.87176	9.58333	0.797012	10.6	0.436617	50.0117	0.202967	39.4131	0.135737
TG 18:1_36:4	93.3417	65.45	80.2214	89.35	76.33	83.1143	130.525	123.56	118.957	-3.99167	0.380371	37.1833	0.0166868	41.175	0.0454469	10.88	0.492188	58.11	0.0136719	47.23	0.130859	2.89286	0.714844	38.7357	0.00854492	35.8429	0.0245361	-27.8917	0.0557809	-13.1202	0.211556	14.7714	0.412254	-13.02	0.821204	-6.23571	0.979476	6.78429	0.792082	-6.965	0.791913	-11.5679	0.520126	-4.60286	0.708831	14.8717	0.313618	6.88452	0.56045
TG 18:1_36:5	19.3525	14.079	16.4657	18.1558	13.865	15.6157	25.3775	23.219	22.4857	-1.19667	0.423828	6.025	0.0639648	7.22167	0.0829604	-0.214	0.921875	9.14	0.160156	9.354	0.275391	-0.85	0.683165	6.02	0.0418701	6.87	0.0352783	-5.2735	0.0925892	-2.88679	0.291532	2.38671	0.446339	-4.29083	0.59774	-2.54012	0.7575	1.75071	0.708831	-2.1585	0.456151	-2.89179	0.440323	-0.733286	0.54577	0.982667	0.496507	0.346667	0.78101
TG 18:1_36:6	1.78908	1.18662	1.55121	1.83908	1.3712	1.60393	2.56667	2.2822	2.20357	0.05	0.733398	0.777583	0.00683594	0.727583	0.068353	0.18458	0.556641	1.09558	0.0644531	0.911	0.275391	0.0527143	0.779763	0.652357	0.0418701	0.599643	0.0784912	-0.602463	0.0478498	-0.237869	0.347446	0.364594	0.143148	-0.467883	0.821204	-0.235155	0.938492	0.232729	0.482085	-0.284467	0.456151	-0.363095	0.321727	-0.0786286	0.639403	0.13458	0.380972	0.00271429	0.661917
TG 18:1_38:5	11.0742	8.7	10.3429	10.1458	10.416	11.6857	15.925	16.203	15.7821	-0.928333	0.380371	4.85083	0.0268555	5.77917	0.00509932	1.716	1	7.503	0.00976562	5.787	0.0644531	1.34286	0.172607	5.43929	0.00416599	4.09643	0.00854492	-2.37417	0.0746936	-0.73131	0.30346	1.64286	0.311924	0.270167	0.92287	1.53988	0.26855	1.26971	0.39576	0.278	0.974236	-0.142857	1	-0.420857	0.752095	2.64433	0.282934	2.27119	0.159796
TG 18:1_38:6	7.8275	5.586	7.05571	6.96583	6.691	7.735	10.84	10.492	10.7293	-0.861667	0.30127	3.0125	0.0341797	3.87417	0.00509932	1.105	0.646248	4.906	0.00390625	3.801	0.0488281	0.679286	0.390991	3.67357	0.000854492	2.99429	0.00402832	-2.2415	0.0192084	-0.771786	0.172805	1.46971	0.0956428	-0.274833	0.87176	0.769167	0.410456	1.044	0.340738	-0.348	0.771303	-0.110714	1	0.237286	0.666477	1.96667	0.254303	1.54095	0.347446
TG 18:1_38:7	1.65417	1.2246	1.60871	1.48958	1.4773	1.98714	2.7525	2.715	2.86429	-0.164583	0.624835	1.09833	0.00871926	1.26292	0.00509932	0.2527	0.921875	1.4904	0.00195312	1.2377	0.0273438	0.378429	0.0352783	1.25557	0.00012207	0.877143	0.00854492	-0.429567	0.0691507	-0.0454524	0.78101	0.384114	0.0894256	-0.0122833	0.92287	0.49756	0.0756907	0.509843	0.0302372	-0.0375	0.428664	0.111786	0.958972	0.149286	0.584845	0.417283	0.456151	0.543012	0.0506016
TG 18:2_30:0	2.1225	1.8552	2.03214	1.87225	1.5595	1.52321	2.63267	3.161	2.47071	-0.25025	0.0639648	0.510167	0.203613	0.760417	0.068353	-0.2957	0.635586	1.3058	0.322266	1.6015	0.0488281	-0.508929	0.0202637	0.438571	0.325806	0.9475	0.00854492	-0.2673	0.261636	-0.0903571	0.643372	0.176943	0.500338	-0.31275	1	-0.349036	0.667254	-0.0362857	0.752095	0.528333	0.843147	-0.161952	0.661917	-0.690286	0.976639	-0.04545	0.674397	-0.258679	0.402547
TG 18:2_30:1	1.14158	1.1177	1.21579	0.850667	0.72186	0.857971	1.79642	1.9435	1.93643	-0.290917	0.0771484	0.654833	0.0209961	0.94575	0.0144833	-0.39584	0.130859	0.8258	0.130859	1.22164	0.0273438	-0.357814	0.104004	0.720643	0.00305176	1.07846	0.00012207	-0.0238833	0.668128	0.0742024	0.958944	0.0980857	0.725231	-0.128807	0.92287	0.00730476	0.630785	0.136111	0.44624	0.147083	0.974236	0.140012	0.89765	-0.00707143	0.584845	-0.104923	0.92287	-0.0668976	0.979843
TG 18:2_32:0	30.15	26.494	28.6643	21.0717	18.489	18.4443	30.7917	30.63	25.7357	-9.07833	0.0341797	0.641667	0.791016	9.72	0.0559297	-8.005	0.322266	4.136	0.625	12.141	0.375	-10.22	0.0107422	-2.92857	0.295776	7.29143	0.0352783	-3.656	0.306489	-1.48571	0.738049	2.17029	0.584845	-2.58267	0.92287	-2.62738	0.859616	-0.0447143	0.906754	-0.161667	0.674397	-5.05595	0.494013	-4.89429	0.931394	1.07333	0.496507	-1.14167	0.431892
TG 18:2_32:1	28.5	27.62	30.8857	18.8758	15.599	18.8093	34.925	35.74	34.4071	-9.62417	0.0424805	6.425	0.203613	16.0492	0.0293825	-12.021	0.0273438	8.12	0.556641	20.141	0.0273438	-12.0764	0.00916423	3.52143	0.390991	15.5979	0.000610352	-0.88	0.496507	2.38571	0.777187	3.26571	0.403111	-3.27683	0.895053	-0.0665476	0.425157	3.21029	0.471586	0.815	0.771303	-0.517857	0.797012	-1.33286	0.584845	-2.39683	0.974236	-2.45226	0.87735
TG 18:2_32:2	7.66417	5.861	7.35071	5.40417	5.178	5.76071	11.425	12.353	12.2214	-2.26	0.0209961	3.76083	0.0424805	6.02083	0.00509932	-0.683	0.375	6.492	0.0195312	7.175	0.0195312	-1.59	0.0905762	4.87071	0.000610352	6.46071	0.000366211	-1.80317	0.180194	-0.313452	0.537024	1.48971	0.212499	-0.226167	0.92287	0.356548	0.595155	0.582714	0.54577	0.928	0.974236	0.796429	0.643372	-0.131571	0.796094	1.577	0.496507	0.67	0.667254
TG 18:2_33:0	1.324	1.1478	1.30379	1.17125	1.9623	1.59529	2.33117	3.1043	1.95214	-0.15275	0.50488	1.00717	0.0651538	1.15992	0.0184661	0.8145	0.322266	1.9565	0.00390625	1.142	0.0839844	0.2915	0.0934925	0.648357	0.00524902	0.356857	0.0905762	-0.1762	0.456151	-0.0202143	0.643372	0.155986	0.584845	0.79105	0.620731	0.424036	0.144784	-0.367014	0.639403	0.773133	0.456151	-0.379024	0.93959	-1.15216	0.319428	0.96725	0.202967	0.44425	0.064032
TG 18:2_33:1	3.13917	2.5896	3.29071	2.92583	2.9824	3.3605	5.705	5.731	5.19214	-0.213333	0.733398	2.56583	0.00341797	2.77917	0.0144328	0.3928	0.921875	3.1414	0.00976562	2.7486	0.0371094	0.0697857	0.714844	1.90143	0.000366211	1.83164	0.0012207	-0.549567	0.380972	0.151548	0.777224	0.701114	0.278593	0.0565667	0.973692	0.434667	0.341249	0.3781	0.519424	0.026	0.974236	-0.512857	0.78101	-0.538857	0.931394	0.606133	0.674397	0.283119	0.704507
TG 18:2_33:2	2.96167	2.3893	2.97071	2.38583	2.5912	2.67121	4.63833	5.134	4.37643	-0.575833	0.109863	1.67667	0.0161133	2.2525	0.00669228	0.2019	1	2.7447	0.00390625	2.5428	0.0273438	-0.2995	0.583008	1.40571	0.000854492	1.70521	0.00170898	-0.572367	0.15582	0.00904762	0.897633	0.581414	0.154081	0.205367	0.921168	0.285381	0.381827	0.0800143	0.333763	0.495667	0.87176	-0.261905	0.93959	-0.757571	0.840751	0.777733	0.496507	0.276333	0.462387
TG 18:2_34:0	10.9125	9.8076	11.2864	7.88833	9.092	8.17143	12.5133	16.129	10.8371	-3.02417	0.0341797	1.60083	0.62207	4.625	0.0559297	-0.7156	0.556641	6.3214	0.275391	7.037	0.0195312	-3.115	0.0905762	-0.449286	0.714844	2.66571	0.029541	-1.1049	0.530929	0.373929	0.979843	1.47883	0.577948	1.20367	0.771303	0.283095	0.402547	-0.920571	0.796094	3.61567	0.380972	-1.67619	0.82009	-5.29186	0.666477	2.30857	0.538659	-0.0908333	0.494013
TG 18:2_34:1	171.625	142.15	170.643	149.7	128.81	150.114	230.5	211.85	208.643	-21.925	0.151367	58.875	0.0209961	80.8	0.0454469	-13.34	0.769531	69.7	0.232422	83.04	0.130859	-20.5286	0.325806	38	0.0839016	58.5286	0.015628	-29.475	0.276334	-0.982143	0.979469	28.4929	0.253329	-20.89	0.92287	0.414286	0.699627	21.3043	0.558013	-18.65	0.468131	-21.8571	0.606888	-3.20714	0.577948	8.585	0.722343	1.39643	0.56045
TG 18:2_34:2	173.083	126.61	160.214	124.742	112.3	122.057	214.5	203.98	196.429	-48.3417	0.0209961	41.4167	0.0993507	89.7583	0.0184661	-14.31	0.625	77.37	0.0839844	91.68	0.130859	-38.1571	0.0418701	36.2143	0.104004	74.3714	0.00231934	-46.4733	0.0514901	-12.869	0.395985	33.6043	0.241464	-12.4417	0.92287	-2.68452	0.797012	9.75714	0.708831	-10.52	0.741493	-18.0714	0.630785	-7.55143	0.66048	34.0317	0.180194	10.1845	0.667254
TG 18:2_34:3	27.9583	20.136	25.6857	23.0042	19.84	23.0229	40.5	41.85	41.6143	-4.95417	0.266113	12.5417	0.012207	17.4958	0.00871926	-0.296	0.845703	21.714	0.00390625	22.01	0.0273438	-2.66286	0.390991	15.9286	0.00232364	18.5914	0.00387171	-7.82233	0.0863684	-2.27262	0.462387	5.54971	0.172086	-3.16417	0.722343	0.0186905	0.82009	3.18286	0.471586	1.35	0.92287	1.11429	0.56045	-0.235714	0.840751	4.65817	0.417582	2.29131	0.78101
TG 18:2_34:4	2.94083	2.0738	2.67286	2.42533	1.8068	2.25964	3.94333	4.208	4.01071	-0.5155	0.08426	1.0025	0.0268555	1.518	0.0293825	-0.267	0.556641	2.1342	0.00976562	2.4012	0.0371094	-0.413214	0.357544	1.33786	0.00524902	1.75107	0.00231934	-0.867033	0.0697072	-0.267976	0.395823	0.599057	0.253329	-0.618533	0.627738	-0.16569	0.797012	0.452843	0.25905	0.264667	1	0.067381	0.93959	-0.197286	0.840751	0.2485	0.417582	0.102286	0.431892
TG 18:2_35:1	2.15583	1.7828	2.455	1.91942	2.3536	2.51643	3.96417	3.93	3.29143	-0.236417	0.339355	1.80833	0.012207	2.04475	0.00509932	0.5708	0.492188	2.1472	0.00585938	1.5764	0.0644531	0.0614286	0.807739	0.836429	0.00671387	0.775	0.0245361	-0.373033	0.198389	0.299167	0.315461	0.6722	0.0376064	0.434183	0.530929	0.597012	0.172805	0.162829	0.577866	-0.0341667	0.974236	-0.672738	0.742446	-0.638571	0.931394	0.807217	0.254303	0.297845	0.630785
TG 18:2_35:2	2.77917	2.253	2.73929	2.50142	2.8344	2.89143	5.1075	5.415	4.72214	-0.27775	0.423828	2.32833	0.00683594	2.60608	0.00509932	0.5814	0.385962	3.162	0.00390625	2.5806	0.0136719	0.152143	0.463135	1.98286	0.00012207	1.83071	0.000244141	-0.526167	0.198135	-0.039881	0.536815	0.486286	0.284681	0.332983	0.716783	0.390012	0.395985	0.0570286	0.708831	0.3075	0.582414	-0.385357	0.87735	-0.692857	0.906754	0.85915	0.140237	0.429893	0.297233
TG 18:2_35:3	1.33475	1.0498	1.30229	1.24917	1.1769	1.31236	2.26	2.2857	2.03286	-0.0855833	0.677246	0.92525	0.012207	1.01083	0.0108269	0.1271	0.625	1.2359	0.00976562	1.1088	0.0839844	0.0100714	0.807739	0.730571	0.000854492	0.7205	0.00231934	-0.28495	0.156171	-0.0324643	0.680517	0.252486	0.311924	-0.0722667	0.87176	0.0631905	0.60695	0.135457	0.48218	0.0257	0.974236	-0.227143	0.797012	-0.252843	0.906754	0.212683	0.582414	0.0956548	0.667254
TG 18:2_36:0	1.96245	1.70214	2.58714	1.24183	2.29664	1.82717	2.88	3.894	2.44286	-0.720617	0.233398	0.91755	0.151367	1.63817	0.0233764	0.5945	1	2.19186	0.00976562	1.59736	0.0273438	-0.759971	0.029541	-0.144286	0.625732	0.615686	0.067627	-0.26031	0.552773	0.624693	0.135737	0.885003	0.00885147	1.05481	0.235141	0.585338	0.0233637	-0.469469	0.83755	1.014	0.468131	-0.437143	0.680672	-1.45114	0.471586	1.31512	0.313618	-0.0393548	0.899475
TG 18:2_36:1	16.3167	13.333	15.55	13.5825	15.302	15.3243	22.9108	24.393	20.1214	-2.73417	0.0915557	6.59417	0.0341797	9.32833	0.0144833	1.969	1	11.06	0.0644531	9.091	0.0839844	-0.225714	0.833935	4.57143	0.0960331	4.79714	0.0134277	-2.98367	0.235141	-0.766667	0.777187	2.217	0.395657	1.7195	0.674397	1.74179	0.503647	0.0222857	0.796094	1.48217	0.722343	-2.7894	0.667254	-4.27157	1	4.70317	0.409679	2.50845	0.395985
TG 18:2_36:2	96.675	67.15	84.5143	88.5083	91.35	98.2643	151.217	154.56	154.643	-8.16667	0.423828	54.5417	0.00927734	62.7083	0.00507749	24.2	0.160156	87.41	0.00195312	63.21	0.0839844	13.75	0.193726	70.1286	0.00012207	56.3786	0.00170898	-29.525	0.0425704	-12.1607	0.280005	17.3643	0.212499	2.84167	0.821204	9.75595	0.571478	6.91429	0.639403	3.34333	0.947412	3.42619	0.797012	0.0828571	0.471586	32.3667	0.0804211	21.9167	0.117926
TG 18:2_36:3	139.95	96.84	116.807	131.033	111.06	119.514	188.467	182.95	167.929	-8.91667	0.339355	48.5167	0.0341015	57.4333	0.068353	14.22	0.556641	86.11	0.0136719	71.89	0.193359	2.70714	0.951538	51.1214	0.0134277	48.4143	0.0202637	-43.11	0.0804897	-23.1429	0.172805	19.9671	0.403111	-19.9733	0.817433	-11.519	0.979479	8.45429	0.860529	-5.51667	0.87176	-20.5381	0.56045	-15.0214	0.814778	23.1367	0.313618	11.6238	0.537024
TG 18:2_36:4	139.258	94.95	110.8	114.683	84.768	89.3571	163.883	142.47	123.579	-24.575	0.109863	24.625	0.380371	49.2	0.119722	-10.182	0.556641	47.52	0.492188	57.702	0.769531	-21.4429	0.216553	12.7786	0.625732	34.2214	0.104004	-44.3083	0.0697072	-28.4583	0.207462	15.85	0.319322	-29.9153	0.538659	-25.3262	0.536955	4.58914	0.883592	-21.4133	0.380972	-40.3048	0.211556	-18.8914	0.708831	14.393	0.346279	3.13214	0.680672
TG 18:2_36:5	26.4375	17.24	20.2157	21.7875	14.697	15.8986	28.5892	24.199	21.2079	-4.65	0.17627	2.15167	0.733398	6.80167	0.168167	-2.543	0.431641	6.959	0.625	9.502	0.845703	-4.31714	0.153076	0.992143	0.714844	5.30929	0.216553	-9.1975	0.0749402	-6.22179	0.211556	2.97571	0.379672	-7.0905	0.417582	-5.88893	0.487304	1.20157	1	-4.39017	0.313618	-7.38131	0.144784	-2.99114	0.625096	2.107	0.496507	0.332857	0.742446
TG 18:2_38:4	5.92417	4.275	5.72429	6.435	6.122	6.69214	10.0558	11.005	10.0986	0.510833	0.469727	4.13167	0.00683594	3.62083	0.00669228	1.847	0.0644531	6.73	0.00195312	4.883	0.0195312	0.967857	0.267578	4.37429	0.00012207	3.40643	0.00231934	-1.64917	0.0168995	-0.199881	0.797012	1.44929	0.0260453	-0.313	0.771303	0.257143	0.836968	0.570143	0.708831	0.949167	0.92287	0.0427381	0.897668	-0.906429	1	1.33617	0.582414	0.457024	0.82009
TG 18:2_38:5	6.47333	5.187	6.37286	5.91917	5.956	6.28357	9.43083	10.26	9.11214	-0.554167	0.791016	2.9575	0.0341797	3.51167	0.00669228	0.769	0.695312	5.073	0.00195312	4.304	0.0273438	-0.0892857	0.807739	2.73929	0.00170898	2.82857	0.0107422	-1.28633	0.121146	-0.100476	0.699627	1.18586	0.0737038	0.0368333	0.92287	0.364405	0.704507	0.327571	0.598124	0.829167	0.821204	-0.31869	0.718355	-1.14786	0.538322	1.32317	0.627738	0.464881	0.979843
TG 18:2_38:6	5.08	3.592	4.495	3.98333	4.082	4.24857	6.84333	6.767	6.32143	-1.09667	0.203613	1.76333	0.0639648	2.86	0.00509932	0.49	0.695312	3.175	0.00195312	2.685	0.0273438	-0.246429	0.501587	1.82643	0.00671387	2.07286	0.00671387	-1.488	0.0358279	-0.585	0.571478	0.903	0.122267	0.0986667	0.87176	0.265238	0.526711	0.166571	0.446438	-0.0763333	1	-0.521905	0.595155	-0.445571	0.796094	1.58667	0.313618	0.850238	0.526711
TG 18:3_30:0	0.197417	0.15428	0.183729	0.1213	0.1208	0.105614	0.234467	0.27422	0.210586	-0.0761167	0.0341797	0.03705	0.380371	0.113167	0.0831311	-0.03348	0.271899	0.11994	0.275391	0.15342	0.044011	-0.0781143	0.069213	0.0268571	0.541626	0.104971	0.0174961	-0.0431367	0.372838	-0.0136881	0.836941	0.0294486	0.427231	-0.0005	0.698366	-0.0156857	0.551259	-0.0151857	0.975434	0.0397533	0.868882	-0.023881	0.519984	-0.0636343	0.463143	0.0426367	0.248	-0.00199762	0.494013
TG 18:3_32:0	2.69083	2.05386	2.27243	2.014	1.59746	1.60736	2.71833	2.7026	2.22286	-0.676833	0.0341797	0.0275	0.677246	0.704333	0.142368	-0.4564	0.343253	0.64874	0.625	1.10514	0.695312	-0.665071	0.0418701	-0.0495714	0.760864	0.6155	0.067627	-0.636973	0.140237	-0.418405	0.347446	0.218569	0.471586	-0.41654	0.817433	-0.406643	1	0.00989714	0.837585	-0.0157333	0.722343	-0.495476	0.374396	-0.479743	0.977098	0.220433	0.346279	0.0117619	0.526711
TG 18:3_32:1	2.06167	2.0538	2.25	1.47492	1.1645	1.386	2.53875	2.6205	2.50429	-0.58675	0.0922852	0.477083	0.197326	1.06383	0.068353	-0.8893	0.0839844	0.5667	0.695312	1.456	0.0488281	-0.864	0.00402832	0.254286	0.530057	1.11829	0.00305176	-0.00786667	0.627738	0.188333	0.526711	0.1962	0.403111	-0.310417	1	-0.0889167	0.526711	0.2215	0.54577	0.08175	0.92119	-0.0344643	0.979476	-0.116214	0.618613	-0.30255	0.974236	-0.27725	0.899475
TG 18:3_33:2	0.113	0.09788	0.130929	0.148667	0.1467	0.148914	0.264167	0.2589	0.219857	0.0356667	0.266113	0.151167	0.000976563	0.1155	0.0293825	0.04882	0.275391	0.16102	0.00390625	0.1122	0.0839844	0.0179857	0.267578	0.0889286	0.000366211	0.0709429	0.00524902	-0.01512	0.674397	0.0179286	0.268632	0.0330486	0.0892863	-0.00196667	0.741493	0.000247619	0.487006	0.00221429	0.197388	-0.00526667	0.791856	-0.0443095	0.381745	-0.0390429	0.83755	0.0131533	0.92287	-0.017681	0.958972
TG 18:3_34:0	1.225	1.1685	1.11714	0.88425	1.0786	1.0125	1.51725	1.5573	1.24671	-0.34075	0.233398	0.29225	0.109863	0.633	0.0366713	-0.0899	0.845703	0.3888	0.556641	0.4787	0.130859	-0.104643	0.42627	0.129571	0.807739	0.234214	0.346254	-0.0565	0.815685	-0.107857	0.93825	-0.0513571	0.882159	0.19435	0.355802	0.12825	0.273981	-0.0661	0.708831	0.04005	0.843103	-0.270536	0.291614	-0.310586	0.584845	0.25085	0.674397	0.236107	0.431892
TG 18:3_34:1	17.4567	14.57	17.4207	15.0092	11.781	13.4293	21.38	19.818	18.45	-2.4475	0.129395	3.92333	0.17627	6.37083	0.068353	-2.789	0.375	5.248	0.431641	8.037	0.375	-3.99143	0.0579834	1.02929	0.760864	5.02071	0.0503712	-2.88667	0.276334	-0.0359524	0.958972	2.85071	0.25905	-3.22817	0.791913	-1.57988	0.958965	1.64829	0.66048	-1.562	0.456151	-2.93	0.402547	-1.368	0.666477	-0.3415	0.821204	-1.54393	0.797012
TG 18:3_34:2	17.8675	13.186	15.8964	14.1175	11.12	12.6979	22.1767	20.594	19.75	-3.75	0.0922852	4.30917	0.0771484	8.05917	0.0454469	-2.066	0.431641	7.408	0.275391	9.474	0.160156	-3.19857	0.067627	3.85357	0.135254	7.05214	0.0134277	-4.6815	0.0697072	-1.97107	0.410376	2.71043	0.371155	-2.9975	0.674397	-1.41964	1	1.57786	0.54577	-1.58267	0.668128	-2.42667	0.440244	-0.844	0.639403	1.684	0.346279	0.551429	0.462387
TG 18:3_34:3	3.3575	2.2858	3.09143	2.61892	2.0308	2.37529	4.4525	4.522	4.36714	-0.738583	0.0993507	1.095	0.0341797	1.83358	0.0293825	-0.255	0.556641	2.2362	0.00976562	2.4912	0.0371094	-0.716143	0.067627	1.27571	0.0107422	1.99186	0.00572998	-1.0717	0.0271365	-0.266071	0.536955	0.805629	0.122267	-0.588117	0.456151	-0.243631	0.918053	0.344486	0.54577	0.0695	0.869029	-0.0853571	0.958958	-0.154857	0.618613	0.483583	0.313618	0.0224405	0.82009
TG 18:3_35:2	0.56875	0.446	0.539714	0.396833	0.4091	0.389714	0.708917	0.7181	0.606929	-0.171917	0.0268555	0.140167	0.380371	0.312083	0.00871926	-0.0369	0.769531	0.2721	0.0644531	0.309	0.105469	-0.15	0.0107422	0.0672143	0.267578	0.217214	0.00835783	-0.12275	0.202967	-0.0290357	0.704507	0.0937143	0.311924	0.0122667	1	-0.00711905	0.979843	-0.0193857	0.708831	0.00918333	1	-0.101988	0.367984	-0.111171	0.976639	0.135017	0.380972	0.0219167	1
TG 18:3_36:1	1.87608	1.36106	1.7685	1.57225	1.8373	1.68186	2.51158	2.6833	2.17143	-0.303833	0.233398	0.6355	0.0639648	0.939333	0.0366713	0.47624	0.322266	1.32224	0.0371094	0.846	0.275391	-0.0866429	0.951538	0.402929	0.153076	0.489571	0.0579834	-0.515023	0.113431	-0.107583	0.738006	0.40744	0.10727	0.26505	0.644299	0.109607	0.487379	-0.155443	1	0.171717	0.92287	-0.340155	0.595155	-0.511871	0.931394	0.780073	0.0930896	0.21719	0.347446
TG 18:3_36:2	11.0442	8.24	9.70643	10.7925	9.799	10.9436	17.59	16.632	17.0929	-0.251667	0.733398	6.54583	0.00683594	6.7975	0.0184661	1.559	0.431641	8.392	0.00976562	6.833	0.105469	1.23714	0.267578	7.38643	0.000854492	6.14929	0.00402832	-2.80417	0.129158	-1.33774	0.157018	1.46643	0.48218	-0.9935	0.766551	0.151071	0.680672	1.14457	0.48218	-0.958	0.817433	-0.497143	0.796944	0.460857	0.500618	1.81067	0.346279	1.48881	0.374396
TG 18:3_36:3	19.3083	13.158	15.99	17.9367	14.276	15.5729	25.6083	23.483	22.4357	-1.37167	0.409937	6.3	0.0922852	7.67167	0.0829604	1.118	0.921875	10.325	0.0839844	9.207	0.232422	-0.417143	0.949932	6.44571	0.0202637	6.86286	0.0302764	-6.15033	0.0408887	-3.31833	0.198031	2.832	0.481989	-3.66067	0.668128	-2.36381	0.89765	1.29686	0.769601	-2.12533	0.496507	-3.17262	0.381745	-1.04729	0.681765	2.48967	0.248401	0.954524	0.624987
TG 18:3_36:4	14.595	9.429	11.1886	12.5525	8.308	9.12214	15.9167	13.772	12.0021	-2.0425	0.203613	1.32167	0.62207	3.36417	0.197326	-1.121	0.556641	4.343	0.556641	5.464	0.845703	-2.06643	0.241211	0.813571	0.760864	2.88	0.193726	-5.166	0.0749402	-3.40643	0.211556	1.75957	0.379672	-4.2445	0.346279	-3.43036	0.440323	0.814143	0.814778	-2.14467	0.355802	-3.91452	0.251953	-1.76986	0.584845	0.9215	0.417582	-0.0239286	0.742446
TG 18:3_38:5	0.65475	0.617	0.669786	0.6695	0.6226	0.752929	1.05892	1.0396	0.9655	0.01475	0.791016	0.404167	0.00488281	0.389417	0.00509932	0.0056	0.921875	0.4226	0.0195312	0.417	0.0273438	0.0831429	0.193726	0.295714	0.00231934	0.212571	0.0905762	-0.03775	0.817433	0.0150357	0.595155	0.0527857	0.598044	-0.0469	0.582414	0.0834286	0.494013	0.130329	0.191532	-0.0193167	0.869029	-0.0934167	0.699578	-0.0741	0.703438	-0.00915	0.722343	0.0683929	0.93959
TG 18:3_38:6	0.565083	0.4655	0.518214	0.45	0.4296	0.538929	0.768417	0.753	0.644071	-0.115083	0.0341797	0.203333	0.0341797	0.318417	0.00669228	-0.0359	0.431641	0.2875	0.0488281	0.3234	0.0488281	0.0207143	0.625732	0.125857	0.104004	0.105143	0.241211	-0.0995833	0.0691507	-0.046869	0.402547	0.0527143	0.25905	-0.0204	0.87176	0.0889286	0.0201601	0.109329	0.0129529	-0.0154167	0.87176	-0.124345	0.175903	-0.108929	0.54577	0.0791833	0.254303	0.135798	0.0126697
TG 20:0_32:3	0.628	0.5407	0.582571	0.4685	0.3937	0.454	0.751833	0.6643	0.6695	-0.1595	0.129395	0.123833	0.203613	0.283333	0.0293825	-0.147	0.130859	0.1236	0.556641	0.2706	0.105469	-0.128571	0.131809	0.0869286	0.267578	0.2155	0.0107422	-0.0873	0.380972	-0.0454286	0.571478	0.0418714	0.403111	-0.0748	0.509532	-0.0145	0.78101	0.0603	0.471586	-0.0875333	0.488595	-0.0823333	0.503574	0.0052	0.625096	0.0125	0.87176	0.0309286	0.455711
TG 20:0_32:4	0.714	0.5602	0.659071	0.583917	0.4823	0.5585	0.905833	0.8433	0.838143	-0.130083	0.30127	0.191833	0.0522461	0.321917	0.0454469	-0.0779	0.375	0.2831	0.275391	0.361	0.275391	-0.100571	0.153076	0.179071	0.0579834	0.279643	0.00305176	-0.1538	0.180194	-0.0549286	0.742446	0.0988714	0.340738	-0.101617	0.496507	-0.0254167	0.87735	0.0762	0.403111	-0.0625333	0.627738	-0.0676905	0.777224	-0.00515714	0.66048	0.0521833	0.821204	0.0295119	0.979843
TG 20:0_34:1	0.58205	0.6053	0.359571	0.44085	0.43496	0.541357	0.497633	0.49526	0.407971	-0.1412	0.610299	-0.0844167	0.563125	0.0567833	0.398305	-0.17034	0.286321	-0.11004	0.722283	0.0603	0.695312	0.181786	0.501587	0.0484	0.42627	-0.133386	0.241211	0.02325	1	-0.222479	0.362823	-0.245729	0.328993	-0.00589	0.766423	0.100507	0.172805	0.106397	0.340738	-0.00237333	0.741564	-0.0896619	0.680672	-0.0872886	0.906754	-0.02914	0.97367	0.322986	0.268714
TG 20:1_30:1	0.208683	0.21632	0.1893	0.0884667	0.10452	0.0736857	0.12925	0.1432	0.135143	-0.120217	0.00927734	-0.0794333	0.0341797	0.0407833	0.109336	-0.1118	0.0371094	-0.07312	0.275391	0.03868	0.375	-0.115614	0.00305176	-0.0541571	0.0934925	0.0614571	0.00305176	0.00763667	0.371889	-0.0193833	0.796637	-0.02702	0.33292	0.0160533	0.428142	-0.014781	0.643315	-0.0308343	0.150964	0.01395	0.974236	0.00589286	0.643372	-0.00805714	0.666477	0.00841667	0.87176	0.00460238	0.859616
TG 20:1_32:1	1.2005	1.3165	1.21779	0.568583	0.5722	0.677071	1.22142	1.2527	1.21643	-0.631917	0.0144833	0.0209167	0.964541	0.652833	0.052787	-0.7443	0.0371094	-0.0638	0.695312	0.6805	0.0644531	-0.540714	0.0245361	-0.00135714	0.760864	0.539357	0.00402832	0.116	0.821204	0.0172857	0.979843	-0.0987143	0.796094	0.00361667	0.716091	0.108488	0.367245	0.104871	0.659855	0.0312833	0.538659	-0.0049881	1	-0.0362714	0.218734	-0.112383	0.771303	0.0912024	0.78101
TG 20:1_32:2	0.724833	0.6256	0.831	0.493083	0.50088	0.496214	1.017	1.1793	1.06979	-0.23175	0.0268555	0.292167	0.0639648	0.523917	0.0293825	-0.12472	0.375	0.5537	0.160156	0.67842	0.0371094	-0.334786	0.00854492	0.238786	0.172607	0.573571	0.00012207	-0.0992333	0.380972	0.106167	0.247079	0.2054	0.15132	0.00779667	0.668128	0.00313095	0.93959	-0.00466571	0.929996	0.1623	0.722343	0.0527857	0.958972	-0.109514	0.796094	0.10703	0.456151	-0.103036	0.526711
TG 20:1_32:3	0.3405	0.25902	0.318714	0.370167	0.3395	0.3525	0.569167	0.6256	0.652	0.0296667	0.569336	0.228667	0.012207	0.199	0.0293825	0.08048	0.275391	0.36658	0.00390625	0.2861	0.0839844	0.0337857	0.583008	0.333286	0.00012207	0.2995	0.000610352	-0.08148	0.0930896	-0.0217857	0.643372	0.0596943	0.25905	-0.0306667	0.716783	-0.0176667	0.704507	0.013	0.814738	0.0564333	0.692297	0.0828333	0.402547	0.0264	0.48218	0.0508133	0.417582	0.00411905	0.836968
TG 20:1_34:1	7.05583	5.70078	6.78786	4.28117	4.2968	5.25286	6.9345	6.814	6.195	-2.77467	0.0268555	-0.121333	0.909668	2.65333	0.142368	-1.40398	0.625	1.11322	0.921875	2.5172	0.375	-1.535	0.172607	-0.592857	0.362568	0.942143	0.0784912	-1.35505	0.428664	-0.267976	0.899475	1.08708	0.471586	0.0156333	1	0.97169	0.494013	0.956057	0.725288	-0.1205	0.456151	-0.7395	0.742446	-0.619	0.311924	1.37069	0.456151	1.23967	0.667254
TG 20:1_34:2	7.03833	5.8615	7.00143	4.21083	4.3735	5.04214	7.52583	8.22	7.51643	-2.8275	0.00488281	0.4875	0.677246	3.315	0.0184661	-1.488	0.193359	2.3585	0.431641	3.8465	0.0839844	-1.95929	0.0579834	0.515	0.855225	2.47429	0.00231934	-1.17683	0.496507	-0.0369048	0.958972	1.13993	0.584845	0.162667	0.722343	0.83131	0.374396	0.668643	0.625096	0.694167	0.627738	-0.00940476	0.979843	-0.703571	0.436617	1.3395	0.627738	0.868214	0.374396
TG 20:1_34:3	1.79308	1.5711	1.97929	1.08725	1.1183	1.40893	2.19192	2.518	2.51429	-0.705833	0.00244141	0.398833	0.266113	1.10467	0.00385729	-0.4528	0.105469	0.9469	0.130859	1.3997	0.0136719	-0.570357	0.0418701	0.535	0.123945	1.10536	0.000610352	-0.221983	0.496507	0.186202	0.341167	0.408186	0.25905	0.03105	1	0.321679	0.211556	0.290629	0.234983	0.326083	0.974236	0.322369	0.526711	-0.00371429	0.371155	0.253033	0.582414	0.135476	0.462387
TG 20:2_32:1	1.32958	1.1032	1.2295	0.7729	0.697	0.922429	1.63858	1.5286	1.53971	-0.556683	0.0161133	0.309	0.151367	0.865683	0.0184661	-0.4062	0.193359	0.4254	0.375	0.8316	0.0273438	-0.307071	0.118896	0.310214	0.295776	0.617286	0.000854492	-0.226383	0.282934	-0.100083	0.777187	0.1263	0.436617	-0.0759	0.92287	0.149529	0.273981	0.225429	0.403111	-0.109983	0.417582	-0.098869	0.857112	0.0111143	0.253433	0.150483	0.627738	0.249612	0.193151
TG 20:2_34:1	6.04917	5.2878	5.72714	4.7775	4.406	5.35429	8.18167	7.633	7.21929	-1.27167	0.151367	2.1325	0.0771484	3.40417	0.0454469	-0.8818	0.431641	2.3452	0.431641	3.227	0.0839844	-0.372857	0.583008	1.49214	0.267578	1.865	0.0245361	-0.761367	0.59774	-0.322024	0.704507	0.439343	0.840751	-0.3715	0.974236	0.576786	0.55412	0.948286	0.464117	-0.548667	0.538659	-0.962381	0.526711	-0.413714	0.319428	0.389867	0.582414	0.89881	0.742446
TG 20:2_34:2	5.76417	4.51	5.61857	3.9	3.592	4.30714	7.10167	7.128	7.26714	-1.86417	0.00683594	1.3375	0.129395	3.20167	0.00871926	-0.918	0.193359	2.618	0.0644531	3.536	0.0195312	-1.31143	0.0905762	1.64857	0.102555	2.96	0.000854492	-1.25417	0.107202	-0.145595	0.78101	1.10857	0.191532	-0.308	0.973692	0.407143	0.56045	0.715143	0.519333	0.0263333	0.895053	0.165476	0.979479	0.139143	0.363992	0.946167	0.313618	0.552738	0.297233
TG 20:2_34:3	1.5575	1.26	1.485	1.18175	1.1257	1.35457	2.37667	2.501	2.59214	-0.37575	0.0209961	0.819167	0.0341797	1.19492	0.00509932	-0.1343	0.375	1.241	0.0195312	1.3753	0.00976562	-0.130429	0.529368	1.10714	0.00012207	1.23757	0.00209232	-0.2975	0.235141	-0.0725	0.606827	0.225	0.41205	-0.05605	0.821204	0.172821	0.402547	0.228871	0.436617	0.124333	0.821204	0.215476	0.704507	0.0911429	0.519424	0.24145	0.417582	0.245321	0.198415
TG 20:2_34:4	0.191833	0.1409	0.193143	0.14575	0.11612	0.128643	0.23675	0.2253	0.212714	-0.0460833	0.203613	0.0449167	0.569336	0.091	0.0829604	-0.02478	0.322266	0.0844	0.275391	0.10918	0.105469	-0.0645	0.000854492	0.0195714	0.6698	0.0840714	0.0012207	-0.0509333	0.140237	0.00130952	0.836913	0.0522429	0.0693153	-0.02963	0.668128	-0.0171071	0.857112	0.0125229	0.577866	-0.01145	0.674397	-0.0240357	0.537024	-0.0125857	0.796094	0.0213033	0.627738	-0.0184167	0.571478
TG 20:2_36:5	0.24625	0.14628	0.195386	0.190083	0.1679	0.193571	0.317917	0.3438	0.330143	-0.0561667	0.116524	0.0716667	0.107666	0.127833	0.00871926	0.02162	0.91876	0.19752	0.0136719	0.1759	0.0283141	-0.00181429	0.903198	0.134757	0.00305176	0.136571	0.0012207	-0.09997	0.120094	-0.0508643	0.207462	0.0491057	0.535555	-0.0221833	0.248267	0.0034881	0.836913	0.0256714	0.253329	0.0258833	0.87176	0.0122262	0.757581	-0.0136571	0.796094	0.0777867	0.62083	0.0543524	0.175903
TG 20:3_32:0	0.513383	0.53866	0.581243	0.471667	0.3211	0.453	0.544583	0.5434	0.465357	-0.0417167	0.469727	0.0312	0.791016	0.0729167	0.119722	-0.21756	0.232422	0.00474	0.921875	0.2223	0.0644531	-0.128243	0.325806	-0.115886	0.0515887	0.0123571	0.660268	0.0252767	0.689454	0.0678595	0.816344	0.0425829	0.393799	-0.150567	0.428664	-0.0186667	0.494013	0.1319	0.154081	-0.00118333	0.771303	-0.0792262	0.32836	-0.0780429	0.68183	-0.175843	0.627738	-0.0865262	0.859616
TG 20:3_32:1	1.56892	1.4314	1.66336	1.01592	0.8437	1.07786	1.86675	1.8129	1.68757	-0.553	0.0771484	0.297833	0.17627	0.850833	0.0233764	-0.5877	0.0371094	0.3815	0.769531	0.9692	0.0273438	-0.5855	0.0134277	0.0242143	0.760864	0.609714	0.0120159	-0.137517	0.620731	0.0944405	0.836858	0.231957	0.429047	-0.172217	0.771303	0.0619405	0.431892	0.234157	0.436617	-0.05385	0.582414	-0.179179	0.487379	-0.125329	0.558013	-0.0347	1	-0.0325	1
TG 20:3_32:2	1.49583	1.3095	1.32	0.665583	0.5855	0.610857	1.07067	1.0814	1.12143	-0.83025	0.0025165	-0.425167	0.0341797	0.405083	0.0454469	-0.724	0.00390625	-0.2281	0.232422	0.4959	0.0371094	-0.709143	0.00012207	-0.198571	0.118896	0.510571	0.000244141	-0.186333	0.113329	-0.175833	0.0636683	0.0105	0.660064	-0.0800833	0.59774	-0.0547262	0.667254	0.0253571	0.752095	0.0107333	0.620731	0.0507619	0.87735	0.0400286	0.508007	0.10625	0.575049	0.121107	0.5889
TG 20:3_34:1	11.2133	9.237	10.4507	7.7175	6.994	8.69571	11.1325	10.456	10.2771	-3.49583	0.0341797	-0.0808333	1	3.415	0.100001	-2.243	0.0644531	1.219	1	3.462	0.375	-1.755	0.216553	-0.173571	0.760864	1.58143	0.104004	-1.97633	0.409679	-0.762619	0.643315	1.21371	0.666477	-0.7235	0.821204	0.978214	0.56045	1.70171	0.284681	-0.6765	0.496507	-0.855357	0.60695	-0.178857	0.319428	1.25283	0.456151	1.74083	0.431892
TG 20:3_34:2	7.70333	6.112	7.53286	6.25083	5.786	6.84643	10.3258	9.844	9.91286	-1.4525	0.109863	2.6225	0.0639648	4.075	0.0144833	-0.326	0.375	3.732	0.0371094	4.058	0.0371094	-0.686429	0.357544	2.38	0.0166016	3.06643	0.00641963	-1.59133	0.0804211	-0.170476	0.742446	1.42086	0.191532	-0.464833	0.843147	0.595595	0.440323	1.06043	0.371155	-0.481833	0.87176	-0.412976	0.71877	0.0688571	0.436617	1.1265	0.159327	0.766071	0.462387
TG 20:3_34:3	2.20917	1.6506	2.04857	1.63808	1.4748	1.84786	3.02167	3.04	2.91214	-0.571083	0.0268555	0.8125	0.0771484	1.38358	0.00509932	-0.1758	0.322266	1.3894	0.00976562	1.5652	0.00976562	-0.200714	0.325806	0.863571	0.00402832	1.06429	0.0012207	-0.558567	0.0320656	-0.160595	0.367984	0.397971	0.0956428	-0.163283	0.627738	0.209774	0.503647	0.373057	0.234983	0.0183333	0.716706	-0.109524	0.816869	-0.127857	0.66048	0.395283	0.582414	0.370369	0.440323
TG 20:3_36:3	5.79583	4.139	5.03929	4.71667	4.999	5.575	8.3675	9.095	8.60643	-1.07917	0.203613	2.57167	0.0922852	3.65083	0.00509932	0.86	0.492188	4.956	0.00195312	4.096	0.0273438	0.535714	0.463135	3.56714	0.0012207	3.03143	0.000854492	-1.65683	0.00714456	-0.756548	0.193151	0.900286	0.122267	0.282333	0.722343	0.858333	0.251953	0.576	0.666477	0.7275	0.496507	0.238929	0.526711	-0.488571	0.953297	1.93917	0.159327	1.61488	0.0950116
TG 20:3_36:4	1.96417	1.3784	1.81071	1.8225	1.8107	2.01357	3.14083	3.67	3.19929	-0.141667	0.906294	1.17667	0.0209961	1.31833	0.00509932	0.4323	0.232422	2.2916	0.00195312	1.8593	0.00976562	0.202857	0.263494	1.38857	0.000366211	1.18571	0.00333335	-0.585767	0.0175437	-0.153452	0.718724	0.432314	0.0532729	-0.0118	0.674397	0.191071	0.402547	0.202871	0.412254	0.529167	0.66804	0.0584524	0.857112	-0.470714	0.725231	0.573967	0.338884	0.344524	0.455711
TG 20:3_36:5	0.428	0.3719	0.473429	0.36475	0.3906	0.400143	0.632	0.681	0.638214	-0.06325	0.518555	0.204	0.0545205	0.26725	0.00509932	0.0187	0.878403	0.3091	0.00585938	0.2904	0.0136719	-0.0732857	0.067627	0.164786	0.029541	0.238071	0.000244141	-0.0561	0.380972	0.0454286	0.321727	0.101529	0.0737038	0.02585	0.843103	0.0353929	0.503647	0.00954286	0.618613	0.049	0.92287	0.00621429	0.78101	-0.0427857	0.977098	0.08195	0.346279	-0.0100357	0.918053
TG 20:4_30:0	0.211933	0.17252	0.200957	0.211783	0.14098	0.158714	0.22925	0.2437	0.200529	-0.00015	0.380371	0.0173167	0.62207	0.0174667	0.100001	-0.03154	0.406941	0.07118	0.322266	0.10272	0.0839844	-0.0422429	0.267578	-0.000428571	0.951538	0.0418143	0.153076	-0.0394133	0.505415	-0.0109762	0.718355	0.0284371	0.659786	-0.0708033	0.894935	-0.053069	0.958972	0.0177343	0.792126	0.01445	0.974236	-0.0287214	0.680621	-0.0431714	0.725231	-0.03139	0.741564	-0.0420929	0.56045
TG 20:4_32:0	1.60583	1.35522	1.50886	1.61333	1.18812	1.21571	1.62042	1.5476	1.29921	0.0075	0.0922852	0.0145833	0.783571	0.00708333	0.142368	-0.1671	0.625	0.19238	0.695312	0.35948	0.556641	-0.293143	0.172607	-0.209643	0.325806	0.0835	0.625732	-0.250613	0.248401	-0.0969762	0.757339	0.153637	0.229798	-0.425213	0.92287	-0.397619	0.78101	0.0275943	0.976634	-0.0728167	0.627738	-0.321202	0.172805	-0.248386	0.538587	-0.1746	0.380972	-0.300643	0.667254
TG 20:4_32:1	3.88583	3.939	3.95357	2.75942	2.0328	2.44286	3.8675	3.554	3.24143	-1.12642	0.0922852	-0.0183333	0.969727	1.10808	0.068353	-1.9062	0.0273438	-0.385	0.921875	1.5212	0.160156	-1.51071	0.0170284	-0.712143	0.216553	0.798571	0.0382529	0.0531667	0.627738	0.0677381	0.93959	0.0145714	0.558099	-0.726617	0.582414	-0.31656	0.859616	0.410057	0.508007	-0.3135	0.496507	-0.626071	0.303543	-0.312571	0.625096	-0.779783	0.92287	-0.384298	0.897668
TG 20:4_32:2	1.18008	0.9678	1.11593	0.891	0.7142	0.871643	1.4245	1.4955	1.39279	-0.289083	0.0424805	0.244417	0.380371	0.5335	0.0559297	-0.2536	0.105469	0.5277	0.0839844	0.7813	0.00976562	-0.244286	0.0494385	0.276857	0.102555	0.521143	0.00524902	-0.212283	0.276334	-0.0641548	0.877329	0.148129	0.333868	-0.1768	0.59774	-0.0193571	0.595155	0.157443	0.25905	0.071	0.869029	-0.0317143	0.897668	-0.102714	0.796094	0.0354833	0.87176	0.0447976	0.78101
TG 20:4_33:2	0.29875	0.2247	0.269	0.316167	0.3164	0.370071	0.559667	0.5717	0.455714	0.0174167	0.909668	0.260917	0.00683594	0.2435	0.0112782	0.0917	0.130859	0.347	0.0136719	0.2553	0.00976562	0.101071	0.0579834	0.186714	0.00671387	0.0856429	0.118896	-0.07405	0.457387	-0.02975	0.875564	0.0443	0.626747	0.000233333	0.821204	0.0539048	0.297233	0.0536714	0.48218	0.0120333	0.722343	-0.103952	0.503647	-0.115986	0.311924	0.0742833	0.282934	0.0836548	0.231155
TG 20:4_34:0	1.02275	0.7944	0.815286	0.809833	0.8641	0.683643	0.915167	0.9413	0.719357	-0.212917	0.518555	-0.107583	0.677246	0.105333	0.230024	0.0697	0.921875	0.1469	1	0.0772	0.431641	-0.131643	0.530057	-0.0959286	0.625732	0.0357143	0.951538	-0.22835	0.488472	-0.207464	0.394363	0.0208857	0.976623	0.0542667	0.771303	-0.12619	0.777224	-0.180457	0.883592	0.0261333	0.87176	-0.19581	0.268714	-0.221943	0.860499	0.282617	0.538659	0.0812738	0.699627
TG 20:4_34:1	22.3	20.004	22.3143	23.0142	18.207	21.2029	25.8333	22.72	20.8357	0.714167	0.380371	3.53333	0.266113	2.81917	0.230024	-1.797	0.406941	2.716	0.759614	4.513	0.695312	-1.11143	0.501587	-1.47857	0.541626	-0.367143	0.903198	-2.296	0.355802	0.0142857	0.877329	2.31029	0.363992	-4.80717	0.66804	-1.81131	0.958958	2.99586	0.618537	-3.11333	0.552661	-4.99762	0.181052	-1.88429	0.976639	-2.51117	0.674397	-1.8256	0.979843
TG 20:4_34:2	19.8342	16.881	19.5929	18.575	15.989	17.7286	24.725	22.95	20.8929	-1.25917	0.423828	4.89083	0.0922852	6.15	0.100001	-0.892	0.695312	6.069	0.193359	6.961	0.232422	-1.86429	0.382207	1.3	0.660268	3.16429	0.131809	-2.95317	0.166025	-0.24131	0.897668	2.71186	0.229899	-2.586	0.92287	-0.846429	0.797012	1.73957	0.54577	-1.775	0.817433	-3.83214	0.520198	-2.05714	0.558099	0.367167	0.538659	-0.605119	0.526711
TG 20:4_34:3	4.27083	3.534	4.24643	3.66667	3.273	3.94857	5.67167	5.754	5.17857	-0.604167	0.30127	1.40083	0.0651538	2.005	0.0293825	-0.261	0.556641	2.22	0.0273438	2.481	0.0195312	-0.297857	0.294507	0.932143	0.067627	1.23	0.029541	-0.736833	0.140237	-0.0244048	0.471399	0.712429	0.0532729	-0.393667	0.552661	0.281905	0.494013	0.675571	0.10727	0.0823333	0.92287	-0.493095	0.78101	-0.575429	0.54577	0.343167	0.722343	0.30631	0.667254
TG 20:4_35:3	0.0973167	0.06298	0.104571	0.0805833	0.0757	0.0797857	0.137	0.1236	0.104214	-0.0167333	0.518555	0.0396833	0.129395	0.0564167	0.00871926	0.01272	0.431641	0.06062	0.0195312	0.0479	0.0217387	-0.0247857	0.0134277	-0.000357143	0.903198	0.0244286	0.0905762	-0.0343367	0.136354	0.00725476	0.661809	0.0415914	0.00491692	-0.00488333	0.35553	-0.000797619	0.680414	0.00408571	0.769357	-0.0134	0.467628	-0.0327857	0.172805	-0.0193857	0.703376	0.0294533	0.380972	-0.00805238	0.494013
TG 20:4_36:2	12.3675	9.308	11.3893	12.7233	13.071	14.2393	18.35	18.25	16.6786	0.355833	0.755658	5.9825	0.0268555	5.62667	0.0293825	3.763	0.0273438	8.942	0.00195312	5.179	0.0839844	2.85	0.0579834	5.28929	0.00402832	2.43929	0.0382529	-3.0595	0.037743	-0.978214	0.36782	2.08129	0.0496151	0.347667	0.821204	1.51595	0.354375	1.16829	0.5777	-0.1	0.973684	-1.67143	0.60695	-1.57143	0.598124	3.40717	0.166025	2.49417	0.193151
TG 20:4_36:3	12.4867	9.875	11.415	13.7483	14.11	14.1793	19.985	21.01	17.3429	1.26167	0.266113	7.49833	0.012207	6.23667	0.0233764	4.235	0.130859	11.135	0.00195312	6.9	0.0371094	2.76429	0.0245361	5.92786	0.00231934	3.16357	0.0445008	-2.61167	0.0925892	-1.07167	0.367984	1.54	0.0358066	0.361667	0.722343	0.430952	0.8169	0.0692857	0.796094	1.025	0.538659	-2.64214	0.367984	-3.66714	0.253433	2.97333	0.582414	1.50262	0.526711
TG 20:4_36:4	5.97667	4.454	5.21143	5.8	5.616	5.50143	8.71917	8.903	6.95357	-0.176667	0.969727	2.7425	0.012207	2.91917	0.0184661	1.162	0.556641	4.449	0.00195312	3.287	0.0195312	0.29	0.390991	1.74214	0.029541	1.45214	0.0352783	-1.52267	0.0601401	-0.765238	0.226695	0.757429	0.122267	-0.184	0.291285	-0.298571	0.630785	-0.114571	0.471586	0.183833	0.973684	-1.7656	0.130844	-1.94943	0.340738	1.33867	0.627738	0.466667	0.56045
TG 20:4_36:5	1.33125	1.1159	1.30771	1.30992	1.3299	1.34207	2.07633	2.112	1.616	-0.0213333	0.791016	0.745083	0.012207	0.766417	0.0184661	0.214	0.160156	0.9961	0.00390625	0.7821	0.00976562	0.0343571	0.726768	0.308286	0.0639738	0.273929	0.0784912	-0.21535	0.165786	-0.0235357	0.979476	0.191814	0.284681	0.0199833	0.620731	0.0321548	0.816931	0.0121714	0.428645	0.0356667	0.974236	-0.460333	0.135737	-0.496	0.25905	0.235333	0.538659	0.0556905	0.797012
TG 20:5_34:1	4.43167	3.8926	4.68714	3.30467	2.8291	3.58786	4.77667	3.961	4.37	-1.127	0.0922852	0.345	0.518555	1.472	0.0559297	-1.0635	0.160156	0.0684	0.921875	1.1319	0.375	-1.09929	0.0905762	-0.317143	0.541626	0.782143	0.153076	-0.539067	0.627738	0.255476	0.595155	0.794543	0.311924	-0.475567	0.582414	0.28319	0.526711	0.758757	0.363888	-0.815667	0.22239	-0.406667	0.381827	0.409	0.429148	0.0635	0.87176	0.0277143	0.526711
TG 20:5_34:2	3.9725	3.31	4.22143	2.73917	2.4201	3.33857	4.94833	4.375	4.68	-1.23333	0.0639648	0.975833	0.0639648	2.20917	0.00871926	-0.8899	0.105469	1.065	0.130859	1.9549	0.0371094	-0.882857	0.032767	0.458571	0.295776	1.34143	0.00854492	-0.6625	0.346279	0.248929	0.595155	0.911429	0.151231	-0.319067	0.716783	0.599405	0.193151	0.918471	0.15132	-0.573333	0.627738	-0.268333	0.56045	0.305	0.752095	0.343433	0.627738	0.350476	0.55412
TG 20:5_36:2	2.36833	1.8797	2.40286	2.29083	2.0724	2.99929	4.02917	3.684	3.80429	-0.0775	0.733398	1.66083	0.00146484	1.73833	0.00509932	0.1927	0.798731	1.8043	0.00195312	1.6116	0.0273438	0.596429	0.0352783	1.40143	0.000610352	0.805	0.029541	-0.488633	0.176095	0.0345238	1	0.523157	0.159752	-0.218433	0.674397	0.708452	0.0595956	0.926886	0.0260453	-0.345167	0.346279	-0.224881	0.60695	0.120286	0.48218	0.2702	0.771303	0.673929	0.130844
TG 20:5_36:3	2.52333	1.899	2.47786	2.025	1.9504	2.48429	3.87417	3.7	3.68857	-0.498333	0.339355	1.35083	0.0268555	1.84917	0.00509932	0.0514	0.845703	1.801	0.00390625	1.7496	0.0136719	0.00642857	0.951538	1.21071	0.00854492	1.20429	0.00305176	-0.624333	0.140237	-0.0454762	0.699627	0.578857	0.177875	-0.0746	0.668128	0.459286	0.180977	0.533886	0.135234	-0.174167	0.771303	-0.185595	0.487304	-0.0114286	0.977098	0.549733	0.496507	0.504762	0.440323
TG 22:0_32:4	0.04825	0.03896	0.0418571	0.05	0.04696	0.0565	0.0766667	0.0688	0.0741429	0.00175	0.893904	0.0284167	0.0204635	0.0266667	0.0293825	0.008	0.232422	0.02984	0.0644531	0.02184	0.332566	0.0146429	0.135254	0.0322857	0.0143299	0.0176429	0.0302866	-0.00929	0.137246	-0.00639286	0.164047	0.00289714	0.976583	-0.00304	1	0.0065	0.424998	0.00954	0.395657	-0.00786667	0.716706	-0.00252381	0.958958	0.00534286	0.769552	0.00625	0.509532	0.0128929	0.251953
TG 22:1_32:5	0.05975	0.04244	0.0527143	0.0471667	0.0367	0.0363857	0.0651167	0.0548	0.0542143	-0.0125833	0.151367	0.00536667	0.72398	0.01795	0.197326	-0.00574	0.220972	0.01236	0.769531	0.0181	0.431641	-0.0163286	0.0787178	0.0015	0.826049	0.0178286	0.0545501	-0.01731	0.0988783	-0.00703571	0.424443	0.0102743	0.277756	-0.0104667	0.582414	-0.010781	0.381583	-0.000314286	0.860439	-0.0103167	0.322492	-0.0109024	0.367902	-0.000585714	0.598124	0.00684333	0.575049	-0.00374524	0.918039
TG 22:2_32:4	0.131	0.0918	0.105214	0.0964167	0.0741	0.0725	0.127833	0.1128	0.103929	-0.0345833	0.0424805	-0.00316667	0.677246	0.0314167	0.167957	-0.0177	0.385962	0.021	0.695312	0.0387	0.845703	-0.0327143	0.029541	-0.00128571	0.944268	0.0314286	0.067627	-0.0392	0.0591359	-0.0257857	0.236732	0.0134143	0.371155	-0.0223167	0.644205	-0.0239167	0.439853	-0.0016	0.953246	-0.0150333	0.291012	-0.0239048	0.455403	-0.00887143	0.395657	0.0168833	0.456151	0.00186905	0.630785
TG 22:3_30:2	0.00116667	0.00074	0.0009	0.00151667	0.00142	0.0015	0.00233333	0.0021	0.00178571	0.00035	0.367881	0.00116667	0.0333254	0.000816667	0.0666164	0.00068	0.135593	0.00136	0.0654868	0.00068	0.287636	0.0006	0.14766	0.000885714	0.0280317	0.000285714	0.304642	-0.000426667	0.259911	-0.000266667	0.446826	0.00016	0.633936	-9.66667e-05	0.857136	-1.66667e-05	0.932053	8e-05	0.94793	-0.000233333	0.309269	-0.000547619	0.133207	-0.000314286	1	0.00033	0.521485	0.00025	0.894307
TG 22:4_32:2	0.297833	0.21042	0.251571	0.2695	0.2224	0.243714	0.411417	0.4178	0.388643	-0.0283333	0.17627	0.113583	0.109863	0.141917	0.100001	0.01198	1	0.20738	0.0136719	0.1954	0.00390625	-0.00785714	0.903198	0.137071	0.0134277	0.144929	0.00402832	-0.0874133	0.0175437	-0.0462619	0.130844	0.0411514	0.15132	-0.0471	0.428664	-0.0257857	0.82009	0.0213143	0.371155	0.00638333	0.947412	-0.0227738	0.78101	-0.0291571	0.752095	0.0403133	0.380972	0.0204762	0.347446
TG 22:4_34:2	3.9475	3.311	3.68643	3.26583	2.5567	2.93286	4.27917	3.918	3.62214	-0.681667	0.17627	0.331667	0.62207	1.01333	0.119722	-0.7543	0.105469	0.607	0.492188	1.3613	0.0644531	-0.753571	0.116372	-0.0642857	0.974954	0.689286	0.067627	-0.6365	0.198389	-0.261071	0.440244	0.375429	0.319428	-0.709133	0.538659	-0.332976	0.93959	0.376157	0.412254	-0.361167	0.821204	-0.657024	0.32836	-0.295857	0.840751	-0.0726333	0.722343	-0.0719048	0.979476
TG 22:5_32:0	0.679967	0.66646	0.827071	0.668917	0.5315	0.547857	0.74125	0.6662	0.609429	-0.01105	0.423828	0.0612833	0.791016	0.0723333	0.068353	-0.13496	0.232422	-0.00026	1	0.1347	0.492188	-0.279214	0.0245361	-0.217643	0.0418701	0.0615714	0.501587	-0.0135067	0.552773	0.147105	0.30346	0.160611	0.120658	-0.137417	0.59774	-0.12106	0.979843	0.0163571	0.54577	-0.07505	0.456151	-0.131821	0.144784	-0.0567714	0.931394	-0.12391	0.582414	-0.268164	0.704507
TG 22:5_32:1	1.60333	1.51	1.49314	1.18667	0.9515	1.032	1.85033	1.7982	1.72414	-0.416667	0.0922852	0.247	0.339355	0.663667	0.0559297	-0.5585	0.0273438	0.2882	0.769531	0.8467	0.105469	-0.461143	0.0418701	0.231	0.325806	0.692143	0.0012207	-0.0933333	0.582414	-0.11019	0.71877	-0.0168571	0.88588	-0.235167	0.582414	-0.154667	0.93959	0.0805	0.471586	-0.0521333	0.716783	-0.12619	0.589091	-0.0740571	0.625096	-0.141833	1	-0.0444762	0.595155
TG 22:5_34:1	8.48	7.303	8.30071	7.52333	6.93	7.66071	10.7267	9.966	9.43643	-0.956667	0.469727	2.24667	0.151367	3.20333	0.0829604	-0.373	1	2.663	0.375	3.036	0.322266	-0.64	0.625732	1.13571	0.541626	1.77571	0.0352783	-1.177	0.417582	-0.179286	0.979479	0.997714	0.429148	-0.593333	0.974236	0.137381	0.836968	0.730714	0.752095	-0.760667	0.530929	-1.29024	0.455634	-0.529571	0.538587	0.583667	0.627738	0.316667	0.78101
TG 22:5_34:2	7.095	5.777	6.74643	5.8025	5.445	5.89143	9.57833	9.314	8.72929	-1.2925	0.129395	2.48333	0.0639648	3.77583	0.00871926	-0.332	0.375	3.537	0.0195312	3.869	0.0195312	-0.855	0.216553	1.98286	0.0245361	2.83786	0.00402832	-1.318	0.0991647	-0.348571	0.32836	0.969429	0.371155	-0.3575	0.722343	0.0889286	0.667254	0.446429	0.708831	-0.264333	0.921168	-0.849048	0.588963	-0.584714	0.747364	0.9605	0.22763	0.4375	0.494013
TG 22:5_34:3	1.31592	1.0945	1.30057	1.35917	1.2905	1.45407	2.51083	2.602	2.60714	0.04325	0.7535	1.19492	0.00488281	1.15167	0.00509932	0.196	0.375	1.5075	0.00195312	1.3115	0.00976562	0.1535	0.463135	1.30657	0.00012207	1.15307	0.000610352	-0.221417	0.276469	-0.0153452	0.816931	0.206071	0.411745	-0.0686667	0.741564	0.0949048	0.471399	0.163571	0.584845	0.0911667	0.674397	0.0963095	0.87735	0.00514286	0.88588	0.15275	0.668128	0.11025	0.55412
TG 22:6_32:0	1.8875	1.6239	2.02357	1.28475	1.21	1.26907	1.70133	1.7683	1.70914	-0.60275	0.0424805	-0.186167	0.530126	0.416583	0.100001	-0.4139	0.0839844	0.1444	0.695312	0.5583	0.322266	-0.7545	0.00170898	-0.314429	0.135254	0.440071	0.0134277	-0.2636	0.552773	0.136071	0.503647	0.399671	0.177969	-0.07475	0.674397	-0.0156786	0.667254	0.0590714	0.814778	0.0669667	0.791913	0.00780952	0.93959	-0.0591571	0.508007	0.18885	0.22763	-0.15175	0.93959
TG 22:6_32:1	2.65833	2.089	2.69429	1.78183	1.5535	2.06186	3.34083	2.999	3.73786	-0.8765	0.00683594	0.6825	0.129395	1.559	0.00871926	-0.5355	0.0839844	0.91	0.0839844	1.4455	0.0273438	-0.632429	0.0905762	1.04357	0.0202637	1.676	0.000610352	-0.569333	0.159327	0.0359524	0.836968	0.605286	0.143148	-0.228333	0.771303	0.280024	0.226695	0.508357	0.187395	-0.341833	0.538659	0.397024	0.82009	0.738857	0.172086	0.341	0.538659	0.244071	0.440323
TG 22:6_34:1	18.275	13.159	17.32	13.5642	12.794	16.0679	20.8667	18.223	21.9721	-4.71083	0.00488281	2.59167	0.203613	7.3025	0.0112782	-0.365	0.695312	5.064	0.0839844	5.429	0.160156	-1.25214	0.501587	4.65214	0.0787178	5.90429	0.00971619	-5.116	0.107202	-0.955	0.958944	4.161	0.100884	-0.770167	0.895053	2.50369	0.297233	3.27386	0.284681	-2.64367	0.373243	1.10548	0.857088	3.74914	0.229899	4.34583	0.0557809	3.45869	0.144784
TG 22:6_34:2	17.2175	11.403	16.0686	13.0075	11.598	15.05	22.2417	19.849	24.4786	-4.21	0.0268555	5.02417	0.109863	9.23417	0.00509932	0.195	1	8.446	0.00195312	8.251	0.0488281	-1.01857	0.583008	8.41	0.000366211	9.42857	0.00524902	-5.8145	0.0271365	-1.14893	0.624928	4.66557	0.0305875	-1.4095	0.817433	2.0425	0.291532	3.452	0.11373	-2.39267	0.496507	2.2369	0.471399	4.62957	0.340738	4.405	0.22763	3.19143	0.321727
TG 22:6_34:3	4.84917	3.257	4.66929	2.9075	2.5473	3.55357	5.5425	5.123	6.465	-1.94167	0.0107571	0.693333	0.380371	2.635	0.00509932	-0.7097	0.322266	1.866	0.0195312	2.5757	0.00976562	-1.11571	0.135254	1.79571	0.0166016	2.91143	0.0012207	-1.59217	0.0503243	-0.179881	0.78101	1.41229	0.0305875	-0.3602	0.538659	0.646071	0.273981	1.00627	0.0956428	-0.4195	0.496507	0.9225	0.402547	1.342	0.172086	1.23197	0.129158	0.825952	0.455711
Thr	258.667	236.1	238.214	214.083	203.1	244.643	258	288	243.643	-44.5833	0.000976563	-0.666667	0.791016	43.9167	0.168167	-33	0.00585938	51.9	0.123534	84.9	0.0273438	6.42857	0.855225	5.42857	0.729763	-1	0.541626	-22.5667	0.262176	-20.4524	0.32836	2.11429	0.906754	-10.9833	0.248401	30.5595	0.0758821	41.5429	0.0223363	30	0.530813	-14.3571	0.503574	-44.3571	0.15132	11.5833	0.59774	51.0119	0.0156133
TMAO	5.115	5.6945	7.77571	6.155	5.905	9.03429	11.4358	7.658	8.22929	1.04	0.307635	6.32083	0.00683594	5.28083	0.00871926	0.2105	0.375	1.9635	0.0839844	1.753	0.0488281	1.25857	0.0134277	0.453571	0.0134277	-0.805	0.583008	0.5795	0.291285	2.66071	0.402547	2.08121	0.618537	-0.25	0.92287	2.87929	0.106	3.12929	0.122267	-3.77783	0.771303	-3.20655	0.630785	0.571286	0.340738	-0.8295	0.674397	0.218571	0.0117115
TMCA	0.540417	23.3606	3.6245	1.20908	19.2048	8.89421	2.86192	18.903	5.34843	0.668667	0.129395	2.3215	0.0922852	1.65283	1	-4.1558	0.769531	-4.4576	0.431641	-0.3018	0.625	5.26971	0.0905762	1.72393	0.357544	-3.54579	0.325806	22.8202	0.538659	3.08408	0.704507	-19.7361	0.769649	17.9957	0.821204	7.68513	0.979843	-10.3106	0.88588	16.0411	1	2.48651	0.462387	-13.5546	0.54577	-4.82447	0.22763	4.60105	0.899475
Trigonelline	1.737	1.8554	1.813	1.14617	1.1453	1.61079	1.938	1.625	1.55407	-0.590833	0.0161133	0.201	0.195367	0.791833	0.00509932	-0.7101	0.105469	-0.2304	1	0.4797	0.431641	-0.202214	0.855225	-0.258929	0.903198	-0.0567143	0.706358	0.1184	0.0863684	0.076	0.115956	-0.0424	0.681174	-0.000866667	0.868919	0.464619	0.0638501	0.465486	0.278489	-0.313	0.202967	-0.383929	0.0406894	-0.0709286	0.68183	-0.119267	0.456151	0.388619	0.0233637
Trp	92.3417	99.27	88.95	89.7917	103.34	92.0143	116.967	113.42	105.836	-2.55	0.62207	24.625	0.233398	27.175	0.0559297	4.07	0.553617	14.15	0.492188	10.08	0.556641	3.06429	1	16.8857	0.325806	13.8214	0.463135	6.92833	0.62083	-3.39167	0.536885	-10.32	0.229899	13.5483	0.373243	2.22262	1	-11.3257	0.291791	-3.54667	0.791913	-11.131	0.680672	-7.58429	0.814778	6.62	0.974236	5.61429	0.82009
Tyr	115.525	133.98	109.107	126.725	149.6	135.814	146.75	217.7	157.479	11.2	0.733398	31.225	0.239136	20.025	0.563318	15.62	0.695312	83.72	0.0217387	68.1	0.160156	26.7071	0.42627	48.3714	0.00402832	21.6643	0.390991	18.455	0.306625	-6.41786	0.455249	-24.8729	0.120496	22.875	0.210141	9.08929	0.630785	-13.7857	0.519424	70.95	0.0425704	10.7286	0.718724	-60.2214	0.10727	4.42	0.722343	15.5071	0.354457
Val	225.917	229.7	220.143	133.833	202.9	174.071	231.667	250.9	237.571	-92.0833	0.0025165	5.75	0.84446	97.8333	0.00509932	-26.8	0.160156	21.2	0.769531	48	0.275391	-46.0714	0.00285795	17.4286	0.944251	63.5	0.000610352	3.78333	0.667952	-5.77381	0.738049	-9.55714	0.229494	69.0667	0.044134	40.2381	0.00425617	-28.8286	0.769405	19.2333	0.843147	5.90476	0.918053	-13.3286	0.929981	65.2833	0.0319685	46.0119	0.0287909
Xanthine	35.85	41.5	32.2571	10.288	7.07532	21.7551	16.565	20.4407	17.3867	-25.562	0.00146484	-19.285	0.00927734	6.27702	0.50488	-34.4247	0.00195312	-21.0593	0.0488281	13.3654	0.192518	-10.502	0.295776	-14.8704	0.00402832	-4.36837	0.760864	5.65	0.373243	-3.59286	0.520198	-9.24286	0.0417171	-3.21266	0.386747	11.4671	0.232208	14.6798	0.0981357	3.87572	0.821204	0.821743	0.75754	-3.05398	0.883517	-8.86266	0.346279	15.06	0.462387
[truncated: 14 more columns]
